# Supplementary material for: Synthesis, DNA binding and biological evaluation of benzimidazole Schiff base ligands and their metal(ii) complexes
Source: RSC Adv. 2023 Apr 17;13(18):11982–99. doi: 10.1039/d3ra00982c (PMC10107730; doi:10.1039/d3ra00982c)
Supplement: RA-013-D3RA00982C-s002 [file RA-013-D3RA00982C-s002.cif]

# Electronic Supplementary Material (ESI) for RSC Advances.
# This journal is © The Royal Society of Chemistry 2023

####################################################################### 
# 
# This file contains crystal structure data downloaded from the 
# Cambridge Structural Database (CSD) hosted by the Cambridge 
# Crystallographic Data Centre (CCDC).
# 
# Full information about CCDC data access policies and citation 
# guidelines are available at http://www.ccdc.cam.ac.uk/access/V1 
# 
# Audit and citation data items may have been added by the CCDC. 
# Please retain this information to preserve the provenance of 
# this file and to allow appropriate attribution of the data. 
# 
#######################################################################

data_r21bcr_0m_a
_database_code_depnum_ccdc_archive 'CCDC 2047147'
loop_
_audit_author_name
_audit_author_address
'Sammer Yousuf'
;University of Karachi, Karachi
Pakistan
;
_audit_update_record             
;
2020-11-30 deposited with the CCDC.	2023-03-27 downloaded from the CCDC.
;

_audit_creation_method           SHELXL-2016/6
_shelx_SHELXL_version_number     2016/6
_chemical_name_systematic        ?
_chemical_name_common            ?
_chemical_melting_point          ?
_chemical_formula_moiety         ?
_chemical_formula_sum            'C40 H30 Br2 Cl2 N6 O4'
_chemical_formula_weight         889.42

loop_
_atom_type_symbol
_atom_type_description
_atom_type_scat_dispersion_real
_atom_type_scat_dispersion_imag
_atom_type_scat_source
C C 0.0181 0.0091 'International Tables Vol C Tables 4.2.6.8 and 6.1.1.4'
H H 0.0000 0.0000 'International Tables Vol C Tables 4.2.6.8 and 6.1.1.4'
Br Br -0.6763 1.2805 'International Tables Vol C Tables 4.2.6.8 and 6.1.1.4'
Cl Cl 0.3639 0.7018 'International Tables Vol C Tables 4.2.6.8 and 6.1.1.4'
N N 0.0311 0.0180 'International Tables Vol C Tables 4.2.6.8 and 6.1.1.4'
O O 0.0492 0.0322 'International Tables Vol C Tables 4.2.6.8 and 6.1.1.4'

_space_group_crystal_system      orthorhombic
_space_group_IT_number           19
_space_group_name_H-M_alt        'P 21 21 21'
_space_group_name_Hall           'P 2ac 2ab'

_shelx_space_group_comment       
;
The symmetry employed for this shelxl refinement is uniquely defined
by the following loop, which should always be used as a source of
symmetry information in preference to the above space-group names.
They are only intended as comments.
;

loop_
_space_group_symop_operation_xyz
'x, y, z'
'-x+1/2, -y, z+1/2'
'-x, y+1/2, -z+1/2'
'x+1/2, -y+1/2, -z'

_cell_length_a                   8.3713(3)
_cell_length_b                   14.0145(4)
_cell_length_c                   31.3792(9)
_cell_angle_alpha                90
_cell_angle_beta                 90
_cell_angle_gamma                90
_cell_volume                     3681.4(2)
_cell_formula_units_Z            4
_cell_measurement_temperature    100(2)
_cell_measurement_reflns_used    8503
_cell_measurement_theta_min      3.45
_cell_measurement_theta_max      66.52

_exptl_crystal_description       Plate
_exptl_crystal_colour            orange
_exptl_crystal_density_meas      ?
_exptl_crystal_density_method    ?
_exptl_crystal_density_diffrn    1.605
_exptl_crystal_F_000             1792
_exptl_transmission_factor_min   3.5
_exptl_transmission_factor_max   66.7
_exptl_crystal_size_max          0.300
_exptl_crystal_size_mid          0.090
_exptl_crystal_size_min          0.020
_exptl_absorpt_coefficient_mu    4.558
_shelx_estimated_absorpt_T_min   0.342
_shelx_estimated_absorpt_T_max   0.914
_exptl_absorpt_correction_type   Multi-scan
_exptl_absorpt_correction_T_min  0.342
_exptl_absorpt_correction_T_max  0.914
_exptl_absorpt_process_details   ?
_exptl_absorpt_special_details   ?
_diffrn_ambient_temperature      100(2)
_diffrn_radiation_wavelength     1.54178
_diffrn_radiation_type           CuK\a
_diffrn_radiation_source         'fine-focus sealed tube'
_diffrn_radiation_monochromator  graphite
_diffrn_measurement_device_type  'Bruker APEX-II CCD'
_diffrn_measurement_method       '\f and \w scans'
_diffrn_detector_area_resol_mean ?
_diffrn_reflns_number            25443
_diffrn_reflns_av_unetI/netI     0.0676
_diffrn_reflns_av_R_equivalents  0.0913
_diffrn_reflns_limit_h_min       -9
_diffrn_reflns_limit_h_max       9
_diffrn_reflns_limit_k_min       -16
_diffrn_reflns_limit_k_max       16
_diffrn_reflns_limit_l_min       -33
_diffrn_reflns_limit_l_max       37
_diffrn_reflns_theta_min         3.454
_diffrn_reflns_theta_max         66.683
_diffrn_reflns_theta_full        66.683
_diffrn_measured_fraction_theta_max 0.998
_diffrn_measured_fraction_theta_full 0.998
_diffrn_reflns_Laue_measured_fraction_max 0.998
_diffrn_reflns_Laue_measured_fraction_full 0.998
_diffrn_reflns_point_group_measured_fraction_max 0.996
_diffrn_reflns_point_group_measured_fraction_full 0.996
_reflns_number_total             6474
_reflns_number_gt                5543
_reflns_threshold_expression     'I > 2\s(I)'
_reflns_Friedel_coverage         0.760
_reflns_Friedel_fraction_max     0.994
_reflns_Friedel_fraction_full    0.994

_reflns_special_details          
;
 Reflections were merged by SHELXL according to the crystal
 class for the calculation of statistics and refinement.
 
 _reflns_Friedel_fraction is defined as the number of unique
 Friedel pairs measured divided by the number that would be
 possible theoretically, ignoring centric projections and
 systematic absences.
;

_computing_data_collection       'Bruker APEX2'
_computing_cell_refinement       'Bruker SAINT'
_computing_data_reduction        'Bruker SAINT'
_computing_structure_solution    'SHELXS-97 (Sheldrick, 1990)'
_computing_structure_refinement  'SHELXL-97 (Sheldrick, 1997)'
_computing_molecular_graphics    'Bruker SHELXTL'
_computing_publication_material  'Bruker SHELXTL'
_refine_special_details          ?
_refine_ls_structure_factor_coef Fsqd
_refine_ls_matrix_type           full
_refine_ls_weighting_scheme      calc
_refine_ls_weighting_details     
'w=1/[\s^2^(Fo^2^)+(0.0320P)^2^+3.7391P] where P=(Fo^2^+2Fc^2^)/3'
_atom_sites_solution_primary     ?
_atom_sites_solution_secondary   ?
_atom_sites_solution_hydrogens   mixed
_refine_ls_hydrogen_treatment    mixed
_refine_ls_extinction_method     none
_refine_ls_extinction_coef       .
_refine_ls_abs_structure_details 
;
 Flack x determined using 2070 quotients [(I+)-(I-)]/[(I+)+(I-)]
 (Parsons, Flack and Wagner, Acta Cryst. B69 (2013) 249-259).
;
_refine_ls_abs_structure_Flack   0.478(12)
_chemical_absolute_configuration ?
_refine_ls_number_reflns         6474
_refine_ls_number_parameters     511
_refine_ls_number_restraints     1
_refine_ls_R_factor_all          0.0567
_refine_ls_R_factor_gt           0.0430
_refine_ls_wR_factor_ref         0.0887
_refine_ls_wR_factor_gt          0.0840
_refine_ls_goodness_of_fit_ref   1.019
_refine_ls_restrained_S_all      1.019
_refine_ls_shift/su_max          0.001
_refine_ls_shift/su_mean         0.000

loop_
_atom_site_label
_atom_site_type_symbol
_atom_site_fract_x
_atom_site_fract_y
_atom_site_fract_z
_atom_site_U_iso_or_equiv
_atom_site_adp_type
_atom_site_occupancy
_atom_site_site_symmetry_order
_atom_site_calc_flag
_atom_site_refinement_flags_posn
_atom_site_refinement_flags_adp
_atom_site_refinement_flags_occupancy
_atom_site_disorder_assembly
_atom_site_disorder_group
Br1 Br 0.57839(10) 0.72314(5) 0.43051(2) 0.02187(18) Uani 1 1 d . . . . .
Br2 Br 1.15688(10) 0.31289(5) 0.45072(2) 0.0268(2) Uani 1 1 d . . . . .
Cl1 Cl 0.7157(2) 0.34145(12) 0.41401(6) 0.0285(5) Uani 1 1 d . . . . .
Cl2 Cl 1.0955(2) 0.69910(12) 0.41818(5) 0.0250(4) Uani 1 1 d . . . . .
O1W O 0.5627(6) 0.3202(4) 0.28050(16) 0.0226(11) Uani 1 1 d . . . . .
H1W H 0.514(10) 0.262(6) 0.276(3) 0.04(3) Uiso 1 1 d . . . . .
H2W H 0.517(9) 0.350(6) 0.302(2) 0.02(2) Uiso 1 1 d . . . . .
O1 O 0.4038(6) 0.6508(3) 0.50856(14) 0.0200(11) Uani 1 1 d . . . . .
H1B H 0.350(10) 0.620(6) 0.525(3) 0.04(3) Uiso 1 1 d . . . . .
O2W O 0.3792(7) 0.2364(4) 0.72465(18) 0.0270(13) Uani 1 1 d D . . . .
H3W H 0.297(10) 0.215(6) 0.718(3) 0.04(3) Uiso 1 1 d . . . . .
H4W H 0.439(10) 0.190(5) 0.736(3) 0.09(4) Uiso 1 1 d D . . . .
O2 O 0.9483(6) 0.3656(3) 0.52466(15) 0.0207(12) Uani 1 1 d . . . . .
H2A H 0.909(10) 0.382(6) 0.546(3) 0.04(3) Uiso 1 1 d . . . . .
N1 N -0.1009(7) 0.5024(4) 0.74216(15) 0.0150(13) Uani 1 1 d . . . . .
H1A H -0.083126 0.564262 0.740980 0.018 Uiso 1 1 calc R U . . .
N2 N -0.0902(7) 0.3483(4) 0.72494(16) 0.0169(12) Uani 1 1 d . . . . .
N3 N 0.3112(7) 0.5236(4) 0.56486(16) 0.0172(13) Uani 1 1 d . . . . .
N4 N 0.4246(7) 0.5820(4) 0.75211(16) 0.0148(12) Uani 1 1 d . . . . .
N5 N 0.3724(7) 0.4263(4) 0.74636(16) 0.0149(13) Uani 1 1 d . . . . .
H5A H 0.373894 0.367948 0.736054 0.018 Uiso 1 1 calc R U . . .
N6 N 0.7962(6) 0.4793(4) 0.57504(16) 0.0162(13) Uani 1 1 d . . . . .
C1 C -0.1914(9) 0.4562(5) 0.7723(2) 0.0181(16) Uani 1 1 d . . . . .
C2 C -0.2777(8) 0.4872(5) 0.8073(2) 0.0197(16) Uani 1 1 d . . . . .
H2 H -0.280763 0.552775 0.814988 0.024 Uiso 1 1 calc R U . . .
C3 C -0.3595(8) 0.4191(5) 0.8307(2) 0.0176(15) Uani 1 1 d . . . . .
H3 H -0.421746 0.438290 0.854547 0.021 Uiso 1 1 calc R U . . .
C4 C -0.3516(9) 0.3225(5) 0.81977(19) 0.0191(15) Uani 1 1 d . . . . .
H4 H -0.407295 0.277177 0.836674 0.023 Uiso 1 1 calc R U . . .
C5 C -0.2654(8) 0.2915(5) 0.78517(19) 0.0181(15) Uani 1 1 d . . . . .
H5 H -0.261388 0.225734 0.777889 0.022 Uiso 1 1 calc R U . . .
C6 C -0.1843(9) 0.3592(5) 0.7612(2) 0.0170(15) Uani 1 1 d . . . . .
C7 C -0.0436(8) 0.4361(5) 0.71443(19) 0.0156(15) Uani 1 1 d . . . . .
C8 C 0.0541(9) 0.4595(5) 0.6772(2) 0.0165(16) Uani 1 1 d . . . . .
C9 C 0.0822(9) 0.3885(5) 0.6465(2) 0.0196(16) Uani 1 1 d . . . . .
H9 H 0.042514 0.325885 0.651247 0.023 Uiso 1 1 calc R U . . .
C10 C 0.1656(10) 0.4076(5) 0.6100(2) 0.0221(16) Uani 1 1 d . . . . .
H10 H 0.181750 0.358457 0.589600 0.027 Uiso 1 1 calc R U . . .
C11 C 0.2271(9) 0.4985(5) 0.6024(2) 0.0173(16) Uani 1 1 d . . . . .
C12 C 0.1987(9) 0.5698(5) 0.6325(2) 0.0190(17) Uani 1 1 d . . . . .
H12 H 0.237818 0.632468 0.627686 0.023 Uiso 1 1 calc R U . . .
C13 C 0.1137(8) 0.5500(5) 0.6695(2) 0.0188(17) Uani 1 1 d . . . . .
H13 H 0.096235 0.599204 0.689733 0.023 Uiso 1 1 calc R U . . .
C14 C 0.3838(8) 0.4603(5) 0.5427(2) 0.0188(16) Uani 1 1 d . . . . .
H14 H 0.381950 0.395947 0.552180 0.023 Uiso 1 1 calc R U . . .
C15 C 0.4690(8) 0.4832(5) 0.5036(2) 0.0172(16) Uani 1 1 d . . . . .
C16 C 0.4752(9) 0.5781(5) 0.4882(2) 0.0173(16) Uani 1 1 d . . . . .
C17 C 0.5604(9) 0.5964(4) 0.4511(2) 0.0172(15) Uani 1 1 d . . . . .
C18 C 0.6363(8) 0.5241(4) 0.4287(2) 0.0180(15) Uani 1 1 d . . . . .
H18 H 0.695272 0.537977 0.403569 0.022 Uiso 1 1 calc R U . . .
C19 C 0.6246(8) 0.4313(5) 0.4436(2) 0.0183(17) Uani 1 1 d . . . . .
C20 C 0.5436(9) 0.4102(5) 0.4801(2) 0.0187(16) Uani 1 1 d . . . . .
H20 H 0.537677 0.346055 0.489779 0.022 Uiso 1 1 calc R U . . .
C21 C 0.3274(9) 0.5539(5) 0.7858(2) 0.0172(15) Uani 1 1 d . . . . .
C22 C 0.2639(9) 0.6073(5) 0.8197(2) 0.0222(17) Uani 1 1 d . . . . .
H22 H 0.287036 0.673243 0.822880 0.027 Uiso 1 1 calc R U . . .
C23 C 0.1657(10) 0.5594(6) 0.8483(2) 0.0256(18) Uani 1 1 d . . . . .
H23 H 0.120558 0.593561 0.871509 0.031 Uiso 1 1 calc R U . . .
C24 C 0.1316(9) 0.4614(6) 0.8437(2) 0.0268(19) Uani 1 1 d . . . . .
H24 H 0.062419 0.431422 0.863626 0.032 Uiso 1 1 calc R U . . .
C25 C 0.1959(8) 0.4084(5) 0.8112(2) 0.0212(17) Uani 1 1 d . . . . .
H25 H 0.174621 0.342086 0.808442 0.025 Uiso 1 1 calc R U . . .
C26 C 0.2936(8) 0.4564(5) 0.7825(2) 0.0162(16) Uani 1 1 d . . . . .
C27 C 0.4471(8) 0.5036(5) 0.72967(19) 0.0140(14) Uani 1 1 d . . . . .
C28 C 0.5404(8) 0.4991(5) 0.68991(19) 0.0153(15) Uani 1 1 d . . . . .
C29 C 0.5554(9) 0.4125(5) 0.6679(2) 0.0202(16) Uani 1 1 d . . . . .
H29 H 0.507173 0.356378 0.678938 0.024 Uiso 1 1 calc R U . . .
C30 C 0.6404(9) 0.4088(5) 0.6302(2) 0.0163(15) Uani 1 1 d . . . . .
H30 H 0.651548 0.349746 0.615659 0.020 Uiso 1 1 calc R U . . .
C31 C 0.7097(8) 0.4908(5) 0.61340(19) 0.0184(16) Uani 1 1 d . . . . .
C32 C 0.6980(8) 0.5767(5) 0.6360(2) 0.0175(16) Uani 1 1 d . . . . .
H32 H 0.748955 0.632558 0.625481 0.021 Uiso 1 1 calc R U . . .
C33 C 0.6122(8) 0.5801(5) 0.67361(19) 0.0147(15) Uani 1 1 d . . . . .
H33 H 0.602374 0.638830 0.688465 0.018 Uiso 1 1 calc R U . . .
C34 C 0.8256(8) 0.5484(5) 0.5500(2) 0.0172(14) Uani 1 1 d . . . . .
H34 H 0.783822 0.609807 0.556333 0.021 Uiso 1 1 calc R U . . .
C35 C 0.9228(9) 0.5352(4) 0.51166(19) 0.0159(14) Uani 1 1 d . . . . .
C36 C 0.9790(9) 0.4432(5) 0.5011(2) 0.0184(16) Uani 1 1 d . . . . .
C37 C 1.0716(9) 0.4343(4) 0.46430(19) 0.0160(15) Uani 1 1 d . . . . .
C38 C 1.1080(9) 0.5121(5) 0.43874(19) 0.0199(16) Uani 1 1 d . . . . .
H38 H 1.171797 0.504715 0.413921 0.024 Uiso 1 1 calc R U . . .
C39 C 1.0489(8) 0.6009(5) 0.4503(2) 0.0181(15) Uani 1 1 d . . . . .
C40 C 0.9562(8) 0.6135(5) 0.48587(19) 0.0166(16) Uani 1 1 d . . . . .
H40 H 0.915356 0.674826 0.492819 0.020 Uiso 1 1 calc R U . . .

loop_
_atom_site_aniso_label
_atom_site_aniso_U_11
_atom_site_aniso_U_22
_atom_site_aniso_U_33
_atom_site_aniso_U_23
_atom_site_aniso_U_13
_atom_site_aniso_U_12
Br1 0.0280(4) 0.0139(3) 0.0238(3) 0.0019(3) 0.0063(3) -0.0009(3)
Br2 0.0320(5) 0.0152(3) 0.0333(4) -0.0038(3) 0.0103(4) 0.0031(3)
Cl1 0.0321(12) 0.0187(9) 0.0345(9) -0.0073(7) 0.0055(8) 0.0066(8)
Cl2 0.0371(11) 0.0173(8) 0.0206(7) 0.0024(6) 0.0067(7) -0.0066(8)
O1W 0.023(3) 0.012(3) 0.033(3) -0.001(2) 0.006(2) -0.007(2)
O1 0.026(3) 0.013(2) 0.021(2) 0.0026(19) 0.008(2) -0.001(2)
O2W 0.020(4) 0.013(3) 0.048(3) 0.002(2) -0.007(3) -0.005(2)
O2 0.029(3) 0.012(2) 0.021(2) 0.003(2) 0.006(2) 0.001(2)
N1 0.022(4) 0.008(3) 0.016(3) 0.001(2) -0.001(2) 0.001(2)
N2 0.017(3) 0.013(3) 0.021(3) 0.000(2) -0.005(3) -0.001(3)
N3 0.019(4) 0.017(3) 0.016(3) 0.001(2) -0.006(2) 0.002(2)
N4 0.010(3) 0.016(3) 0.018(3) 0.005(2) 0.000(3) 0.001(3)
N5 0.015(4) 0.011(3) 0.018(3) 0.003(2) 0.001(2) 0.003(2)
N6 0.012(3) 0.020(3) 0.017(3) 0.002(2) 0.003(2) 0.001(2)
C1 0.020(5) 0.020(4) 0.014(3) 0.002(3) -0.006(3) 0.000(3)
C2 0.022(4) 0.014(4) 0.023(4) -0.003(3) -0.002(3) -0.002(3)
C3 0.010(4) 0.024(4) 0.019(3) 0.002(3) -0.004(3) 0.004(3)
C4 0.018(4) 0.018(4) 0.021(3) 0.008(3) -0.005(3) -0.005(3)
C5 0.018(4) 0.012(4) 0.024(3) 0.000(3) -0.006(3) -0.002(3)
C6 0.019(5) 0.013(3) 0.018(3) -0.002(3) -0.006(3) 0.000(3)
C7 0.017(4) 0.013(3) 0.017(3) 0.002(3) -0.008(3) 0.002(3)
C8 0.015(4) 0.012(3) 0.022(3) 0.004(3) -0.011(3) 0.004(3)
C9 0.024(5) 0.010(3) 0.025(3) 0.003(3) -0.007(3) 0.005(3)
C10 0.032(5) 0.012(3) 0.022(4) -0.002(3) -0.006(3) 0.004(3)
C11 0.015(4) 0.019(4) 0.017(3) 0.006(3) -0.008(3) 0.003(3)
C12 0.020(5) 0.014(4) 0.023(4) 0.001(3) -0.007(3) -0.005(3)
C13 0.021(5) 0.016(4) 0.019(3) -0.002(3) -0.008(3) 0.001(3)
C14 0.022(5) 0.014(3) 0.021(3) 0.000(3) -0.006(3) -0.004(3)
C15 0.017(4) 0.017(4) 0.018(3) 0.003(3) -0.009(3) -0.004(3)
C16 0.019(4) 0.018(4) 0.015(3) -0.006(3) -0.006(3) -0.001(3)
C17 0.024(4) 0.010(3) 0.018(3) 0.002(3) 0.001(3) 0.001(3)
C18 0.019(4) 0.021(4) 0.014(3) 0.000(3) 0.000(3) -0.004(3)
C19 0.016(5) 0.016(3) 0.024(4) -0.005(3) -0.002(3) 0.004(3)
C20 0.022(5) 0.010(3) 0.025(3) 0.004(3) -0.008(3) 0.003(3)
C21 0.013(4) 0.018(4) 0.021(3) 0.001(3) -0.003(3) 0.002(3)
C22 0.020(5) 0.026(4) 0.020(4) -0.002(3) -0.007(3) 0.007(3)
C23 0.018(4) 0.042(5) 0.017(3) -0.002(3) -0.005(3) 0.009(4)
C24 0.017(5) 0.046(5) 0.018(3) 0.008(3) 0.004(3) 0.001(4)
C25 0.013(5) 0.028(4) 0.022(4) 0.005(3) -0.002(3) -0.001(3)
C26 0.009(4) 0.023(4) 0.016(3) 0.005(3) -0.002(3) 0.005(3)
C27 0.010(4) 0.016(3) 0.016(3) -0.001(3) -0.006(3) -0.001(3)
C28 0.016(4) 0.018(4) 0.012(3) 0.002(3) -0.004(3) 0.001(3)
C29 0.018(4) 0.017(4) 0.025(3) 0.005(3) 0.001(3) -0.001(3)
C30 0.019(4) 0.009(3) 0.021(3) 0.000(3) 0.001(3) 0.000(3)
C31 0.016(4) 0.025(4) 0.015(3) 0.002(3) -0.003(3) 0.005(3)
C32 0.019(5) 0.014(4) 0.020(3) 0.002(3) -0.003(3) -0.003(3)
C33 0.012(4) 0.015(3) 0.017(3) 0.001(3) -0.002(3) 0.006(3)
C34 0.015(4) 0.018(3) 0.019(3) -0.005(3) -0.003(3) 0.002(3)
C35 0.015(4) 0.017(3) 0.016(3) -0.001(3) -0.006(3) -0.002(3)
C36 0.017(4) 0.022(4) 0.016(3) -0.003(3) -0.006(3) 0.002(3)
C37 0.018(4) 0.010(3) 0.020(3) -0.005(3) 0.000(3) 0.007(3)
C38 0.019(5) 0.023(4) 0.018(3) -0.003(3) 0.005(3) -0.008(3)
C39 0.015(4) 0.019(4) 0.020(3) 0.001(3) -0.006(3) -0.008(3)
C40 0.020(5) 0.013(3) 0.016(3) -0.003(3) -0.004(3) 0.003(3)

_geom_special_details            
;
 All esds (except the esd in the dihedral angle between two l.s. planes)
 are estimated using the full covariance matrix.  The cell esds are taken
 into account individually in the estimation of esds in distances, angles
 and torsion angles; correlations between esds in cell parameters are only
 used when they are defined by crystal symmetry.  An approximate (isotropic)
 treatment of cell esds is used for estimating esds involving l.s. planes.
;

loop_
_geom_bond_atom_site_label_1
_geom_bond_atom_site_label_2
_geom_bond_distance
_geom_bond_site_symmetry_2
_geom_bond_publ_flag
Br1 C17 1.896(6) . ?
Br2 C37 1.894(6) . ?
Cl1 C19 1.741(6) . ?
Cl2 C39 1.750(7) . ?
O1W H1W 0.92(9) . ?
O1W H2W 0.87(8) . ?
O1 C16 1.343(8) . ?
O1 H1B 0.81(8) . ?
O2W H3W 0.78(8) . ?
O2W H4W 0.892(14) . ?
O2 C36 1.340(8) . ?
O2 H2A 0.79(8) . ?
N1 C7 1.361(8) . ?
N1 C1 1.375(8) . ?
N1 H1A 0.8800 . ?
N2 C7 1.333(8) . ?
N2 C6 1.392(8) . ?
N3 C14 1.280(8) . ?
N3 C11 1.417(8) . ?
N4 C27 1.319(8) . ?
N4 C21 1.391(9) . ?
N5 C27 1.355(8) . ?
N5 C26 1.378(8) . ?
N5 H5A 0.8800 . ?
N6 C34 1.270(8) . ?
N6 C31 1.413(8) . ?
C1 C2 1.385(9) . ?
C1 C6 1.404(9) . ?
C2 C3 1.385(9) . ?
C2 H2 0.9500 . ?
C3 C4 1.398(9) . ?
C3 H3 0.9500 . ?
C4 C5 1.374(9) . ?
C4 H4 0.9500 . ?
C5 C6 1.388(9) . ?
C5 H5 0.9500 . ?
C7 C8 1.463(9) . ?
C8 C13 1.384(9) . ?
C8 C9 1.404(9) . ?
C9 C10 1.369(10) . ?
C9 H9 0.9500 . ?
C10 C11 1.395(9) . ?
C10 H10 0.9500 . ?
C11 C12 1.395(9) . ?
C12 C13 1.388(9) . ?
C12 H12 0.9500 . ?
C13 H13 0.9500 . ?
C14 C15 1.456(9) . ?
C14 H14 0.9500 . ?
C15 C20 1.406(10) . ?
C15 C16 1.417(9) . ?
C16 C17 1.390(9) . ?
C17 C18 1.386(9) . ?
C18 C19 1.386(9) . ?
C18 H18 0.9500 . ?
C19 C20 1.365(9) . ?
C20 H20 0.9500 . ?
C21 C26 1.399(9) . ?
C21 C22 1.404(9) . ?
C22 C23 1.390(10) . ?
C22 H22 0.9500 . ?
C23 C24 1.410(11) . ?
C23 H23 0.9500 . ?
C24 C25 1.372(10) . ?
C24 H24 0.9500 . ?
C25 C26 1.391(9) . ?
C25 H25 0.9500 . ?
C27 C28 1.473(9) . ?
C28 C33 1.382(9) . ?
C28 C29 1.401(9) . ?
C29 C30 1.381(9) . ?
C29 H29 0.9500 . ?
C30 C31 1.391(9) . ?
C30 H30 0.9500 . ?
C31 C32 1.401(9) . ?
C32 C33 1.383(9) . ?
C32 H32 0.9500 . ?
C33 H33 0.9500 . ?
C34 C35 1.465(9) . ?
C34 H34 0.9500 . ?
C35 C40 1.392(9) . ?
C35 C36 1.412(9) . ?
C36 C37 1.395(9) . ?
C37 C38 1.387(9) . ?
C38 C39 1.387(9) . ?
C38 H38 0.9500 . ?
C39 C40 1.371(9) . ?
C40 H40 0.9500 . ?

loop_
_geom_angle_atom_site_label_1
_geom_angle_atom_site_label_2
_geom_angle_atom_site_label_3
_geom_angle
_geom_angle_site_symmetry_1
_geom_angle_site_symmetry_3
_geom_angle_publ_flag
H1W O1W H2W 110(7) . . ?
C16 O1 H1B 99(6) . . ?
H3W O2W H4W 109(9) . . ?
C36 O2 H2A 109(6) . . ?
C7 N1 C1 108.2(6) . . ?
C7 N1 H1A 125.9 . . ?
C1 N1 H1A 125.9 . . ?
C7 N2 C6 105.5(5) . . ?
C14 N3 C11 121.0(6) . . ?
C27 N4 C21 104.7(5) . . ?
C27 N5 C26 107.1(5) . . ?
C27 N5 H5A 126.4 . . ?
C26 N5 H5A 126.4 . . ?
C34 N6 C31 122.6(6) . . ?
N1 C1 C2 133.3(7) . . ?
N1 C1 C6 105.2(6) . . ?
C2 C1 C6 121.6(6) . . ?
C1 C2 C3 117.5(6) . . ?
C1 C2 H2 121.3 . . ?
C3 C2 H2 121.3 . . ?
C2 C3 C4 120.9(6) . . ?
C2 C3 H3 119.6 . . ?
C4 C3 H3 119.6 . . ?
C5 C4 C3 121.7(6) . . ?
C5 C4 H4 119.2 . . ?
C3 C4 H4 119.2 . . ?
C4 C5 C6 117.9(6) . . ?
C4 C5 H5 121.0 . . ?
C6 C5 H5 121.0 . . ?
C5 C6 N2 130.1(6) . . ?
C5 C6 C1 120.4(6) . . ?
N2 C6 C1 109.5(6) . . ?
N2 C7 N1 111.7(6) . . ?
N2 C7 C8 124.7(6) . . ?
N1 C7 C8 123.7(6) . . ?
C13 C8 C9 117.9(6) . . ?
C13 C8 C7 123.2(6) . . ?
C9 C8 C7 118.8(6) . . ?
C10 C9 C8 121.4(6) . . ?
C10 C9 H9 119.3 . . ?
C8 C9 H9 119.3 . . ?
C9 C10 C11 120.7(6) . . ?
C9 C10 H10 119.7 . . ?
C11 C10 H10 119.7 . . ?
C12 C11 C10 118.4(6) . . ?
C12 C11 N3 118.1(6) . . ?
C10 C11 N3 123.5(6) . . ?
C13 C12 C11 120.7(6) . . ?
C13 C12 H12 119.7 . . ?
C11 C12 H12 119.7 . . ?
C8 C13 C12 121.0(6) . . ?
C8 C13 H13 119.5 . . ?
C12 C13 H13 119.5 . . ?
N3 C14 C15 122.6(6) . . ?
N3 C14 H14 118.7 . . ?
C15 C14 H14 118.7 . . ?
C20 C15 C16 119.2(6) . . ?
C20 C15 C14 119.9(6) . . ?
C16 C15 C14 120.8(6) . . ?
O1 C16 C17 119.2(6) . . ?
O1 C16 C15 122.2(6) . . ?
C17 C16 C15 118.5(6) . . ?
C18 C17 C16 121.7(6) . . ?
C18 C17 Br1 118.4(5) . . ?
C16 C17 Br1 119.9(5) . . ?
C19 C18 C17 118.8(6) . . ?
C19 C18 H18 120.6 . . ?
C17 C18 H18 120.6 . . ?
C20 C19 C18 121.5(6) . . ?
C20 C19 Cl1 120.6(5) . . ?
C18 C19 Cl1 117.9(5) . . ?
C19 C20 C15 120.2(6) . . ?
C19 C20 H20 119.9 . . ?
C15 C20 H20 119.9 . . ?
N4 C21 C26 109.8(6) . . ?
N4 C21 C22 130.2(7) . . ?
C26 C21 C22 120.0(7) . . ?
C23 C22 C21 117.1(7) . . ?
C23 C22 H22 121.4 . . ?
C21 C22 H22 121.4 . . ?
C22 C23 C24 121.6(7) . . ?
C22 C23 H23 119.2 . . ?
C24 C23 H23 119.2 . . ?
C25 C24 C23 121.6(7) . . ?
C25 C24 H24 119.2 . . ?
C23 C24 H24 119.2 . . ?
C24 C25 C26 116.7(7) . . ?
C24 C25 H25 121.6 . . ?
C26 C25 H25 121.6 . . ?
N5 C26 C25 131.8(7) . . ?
N5 C26 C21 105.3(6) . . ?
C25 C26 C21 122.9(6) . . ?
N4 C27 N5 113.2(6) . . ?
N4 C27 C28 124.3(6) . . ?
N5 C27 C28 122.5(6) . . ?
C33 C28 C29 119.3(6) . . ?
C33 C28 C27 120.6(6) . . ?
C29 C28 C27 120.1(6) . . ?
C30 C29 C28 120.1(6) . . ?
C30 C29 H29 120.0 . . ?
C28 C29 H29 120.0 . . ?
C29 C30 C31 120.6(6) . . ?
C29 C30 H30 119.7 . . ?
C31 C30 H30 119.7 . . ?
C30 C31 C32 119.3(6) . . ?
C30 C31 N6 116.3(6) . . ?
C32 C31 N6 124.3(6) . . ?
C33 C32 C31 119.8(6) . . ?
C33 C32 H32 120.1 . . ?
C31 C32 H32 120.1 . . ?
C28 C33 C32 120.9(6) . . ?
C28 C33 H33 119.5 . . ?
C32 C33 H33 119.5 . . ?
N6 C34 C35 121.3(6) . . ?
N6 C34 H34 119.4 . . ?
C35 C34 H34 119.4 . . ?
C40 C35 C36 121.1(6) . . ?
C40 C35 C34 119.3(6) . . ?
C36 C35 C34 119.6(6) . . ?
O2 C36 C37 119.4(6) . . ?
O2 C36 C35 123.1(6) . . ?
C37 C36 C35 117.4(6) . . ?
C38 C37 C36 122.0(6) . . ?
C38 C37 Br2 119.5(5) . . ?
C36 C37 Br2 118.4(5) . . ?
C39 C38 C37 118.4(6) . . ?
C39 C38 H38 120.8 . . ?
C37 C38 H38 120.8 . . ?
C40 C39 C38 122.0(6) . . ?
C40 C39 Cl2 119.6(5) . . ?
C38 C39 Cl2 118.4(5) . . ?
C39 C40 C35 119.0(6) . . ?
C39 C40 H40 120.5 . . ?
C35 C40 H40 120.5 . . ?

loop_
_geom_torsion_atom_site_label_1
_geom_torsion_atom_site_label_2
_geom_torsion_atom_site_label_3
_geom_torsion_atom_site_label_4
_geom_torsion
_geom_torsion_site_symmetry_1
_geom_torsion_site_symmetry_2
_geom_torsion_site_symmetry_3
_geom_torsion_site_symmetry_4
_geom_torsion_publ_flag
C7 N1 C1 C2 -179.4(7) . . . . ?
C7 N1 C1 C6 0.2(7) . . . . ?
N1 C1 C2 C3 178.6(7) . . . . ?
C6 C1 C2 C3 -1.0(10) . . . . ?
C1 C2 C3 C4 1.4(10) . . . . ?
C2 C3 C4 C5 -1.1(11) . . . . ?
C3 C4 C5 C6 0.4(10) . . . . ?
C4 C5 C6 N2 -179.5(7) . . . . ?
C4 C5 C6 C1 -0.1(10) . . . . ?
C7 N2 C6 C5 178.9(7) . . . . ?
C7 N2 C6 C1 -0.5(8) . . . . ?
N1 C1 C6 C5 -179.3(6) . . . . ?
C2 C1 C6 C5 0.4(10) . . . . ?
N1 C1 C6 N2 0.2(7) . . . . ?
C2 C1 C6 N2 179.9(6) . . . . ?
C6 N2 C7 N1 0.7(8) . . . . ?
C6 N2 C7 C8 -177.9(6) . . . . ?
C1 N1 C7 N2 -0.6(8) . . . . ?
C1 N1 C7 C8 178.1(6) . . . . ?
N2 C7 C8 C13 -173.4(6) . . . . ?
N1 C7 C8 C13 8.1(10) . . . . ?
N2 C7 C8 C9 10.1(10) . . . . ?
N1 C7 C8 C9 -168.4(6) . . . . ?
C13 C8 C9 C10 -0.1(11) . . . . ?
C7 C8 C9 C10 176.6(7) . . . . ?
C8 C9 C10 C11 0.8(11) . . . . ?
C9 C10 C11 C12 -1.3(11) . . . . ?
C9 C10 C11 N3 -178.5(6) . . . . ?
C14 N3 C11 C12 158.2(7) . . . . ?
C14 N3 C11 C10 -24.6(10) . . . . ?
C10 C11 C12 C13 1.2(10) . . . . ?
N3 C11 C12 C13 178.5(6) . . . . ?
C9 C8 C13 C12 0.0(10) . . . . ?
C7 C8 C13 C12 -176.6(6) . . . . ?
C11 C12 C13 C8 -0.5(11) . . . . ?
C11 N3 C14 C15 178.9(6) . . . . ?
N3 C14 C15 C20 -178.6(7) . . . . ?
N3 C14 C15 C16 0.0(10) . . . . ?
C20 C15 C16 O1 178.6(6) . . . . ?
C14 C15 C16 O1 0.0(10) . . . . ?
C20 C15 C16 C17 -2.4(10) . . . . ?
C14 C15 C16 C17 178.9(6) . . . . ?
O1 C16 C17 C18 -179.9(6) . . . . ?
C15 C16 C17 C18 1.1(10) . . . . ?
O1 C16 C17 Br1 1.4(9) . . . . ?
C15 C16 C17 Br1 -177.7(5) . . . . ?
C16 C17 C18 C19 0.9(11) . . . . ?
Br1 C17 C18 C19 179.6(5) . . . . ?
C17 C18 C19 C20 -1.5(10) . . . . ?
C17 C18 C19 Cl1 178.0(6) . . . . ?
C18 C19 C20 C15 0.2(11) . . . . ?
Cl1 C19 C20 C15 -179.3(5) . . . . ?
C16 C15 C20 C19 1.7(10) . . . . ?
C14 C15 C20 C19 -179.6(6) . . . . ?
C27 N4 C21 C26 0.1(8) . . . . ?
C27 N4 C21 C22 -179.6(7) . . . . ?
N4 C21 C22 C23 178.3(7) . . . . ?
C26 C21 C22 C23 -1.4(10) . . . . ?
C21 C22 C23 C24 0.2(11) . . . . ?
C22 C23 C24 C25 1.1(12) . . . . ?
C23 C24 C25 C26 -1.3(11) . . . . ?
C27 N5 C26 C25 178.2(7) . . . . ?
C27 N5 C26 C21 -0.3(7) . . . . ?
C24 C25 C26 N5 -178.1(7) . . . . ?
C24 C25 C26 C21 0.1(10) . . . . ?
N4 C21 C26 N5 0.1(8) . . . . ?
C22 C21 C26 N5 179.8(6) . . . . ?
N4 C21 C26 C25 -178.5(6) . . . . ?
C22 C21 C26 C25 1.2(11) . . . . ?
C21 N4 C27 N5 -0.3(8) . . . . ?
C21 N4 C27 C28 178.3(6) . . . . ?
C26 N5 C27 N4 0.4(8) . . . . ?
C26 N5 C27 C28 -178.3(6) . . . . ?
N4 C27 C28 C33 0.2(10) . . . . ?
N5 C27 C28 C33 178.8(6) . . . . ?
N4 C27 C28 C29 -179.0(6) . . . . ?
N5 C27 C28 C29 -0.4(10) . . . . ?
C33 C28 C29 C30 -0.4(10) . . . . ?
C27 C28 C29 C30 178.8(6) . . . . ?
C28 C29 C30 C31 -0.9(11) . . . . ?
C29 C30 C31 C32 2.5(11) . . . . ?
C29 C30 C31 N6 179.1(6) . . . . ?
C34 N6 C31 C30 159.2(7) . . . . ?
C34 N6 C31 C32 -24.5(10) . . . . ?
C30 C31 C32 C33 -2.8(10) . . . . ?
N6 C31 C32 C33 -179.1(6) . . . . ?
C29 C28 C33 C32 0.1(10) . . . . ?
C27 C28 C33 C32 -179.1(6) . . . . ?
C31 C32 C33 C28 1.5(10) . . . . ?
C31 N6 C34 C35 176.7(6) . . . . ?
N6 C34 C35 C40 -178.0(7) . . . . ?
N6 C34 C35 C36 2.9(10) . . . . ?
C40 C35 C36 O2 -179.2(6) . . . . ?
C34 C35 C36 O2 -0.2(10) . . . . ?
C40 C35 C36 C37 1.2(10) . . . . ?
C34 C35 C36 C37 -179.8(6) . . . . ?
O2 C36 C37 C38 -179.7(6) . . . . ?
C35 C36 C37 C38 -0.1(10) . . . . ?
O2 C36 C37 Br2 -2.5(9) . . . . ?
C35 C36 C37 Br2 177.1(5) . . . . ?
C36 C37 C38 C39 -0.4(11) . . . . ?
Br2 C37 C38 C39 -177.6(5) . . . . ?
C37 C38 C39 C40 -0.2(11) . . . . ?
C37 C38 C39 Cl2 179.7(5) . . . . ?
C38 C39 C40 C35 1.2(10) . . . . ?
Cl2 C39 C40 C35 -178.6(5) . . . . ?
C36 C35 C40 C39 -1.8(11) . . . . ?
C34 C35 C40 C39 179.2(6) . . . . ?

_refine_diff_density_max         0.335
_refine_diff_density_min         -0.406
_refine_diff_density_rms         0.079

_shelx_res_file                  
;
TITL R21BCR_0m_a.res in P2(1)2(1)2(1)
    r21bcr_0m_a.res
    created by SHELXL-2016/6 at 19:56:04 on 07-Jul-2017
REM Old TITL R21BCR_0m in P2(1)2(1)2(1)
REM SHELXT solution in P2(1)2(1)2(1)
REM R1 0.095,  Rweak 0.034,  Alpha 0.003,  Orientation as input
REM Flack x =  0.478 ( 0.012 ) from Parsons' quotients
REM Formula found by SHELXT:  C41 Br2 Cl2 N5 O4
CELL  1.54178   8.3713  14.0145  31.3792   90.000   90.000   90.000
ZERR    4.000   0.0003   0.0004   0.0009    0.000    0.000    0.000
LATT -1
SYMM 1/2-X, -Y, 1/2+Z
SYMM -X, 1/2+Y, 1/2-Z
SYMM 1/2+X, 1/2-Y, -Z
SFAC C H BR CL N O
UNIT 160 120 8 8 24 16
TEMP -173.160
SIZE 0.02 0.09 0.30
DFIX 0.89 0.01 H4W O2W
L.S. 20
BOND $H
CONF
ACTA
LIST 4
FMAP 2
PLAN 10
WGHT    0.032000    3.739100
FVAR       0.20977
BR1   3    0.578388    0.723138    0.430507    11.00000    0.02795    0.01386 =
         0.02381    0.00194    0.00626   -0.00086
BR2   3    1.156878    0.312893    0.450719    11.00000    0.03200    0.01518 =
         0.03335   -0.00381    0.01028    0.00312
CL1   4    0.715666    0.341455    0.414011    11.00000    0.03214    0.01870 =
         0.03452   -0.00727    0.00554    0.00657
CL2   4    1.095489    0.699104    0.418178    11.00000    0.03706    0.01729 =
         0.02064    0.00244    0.00666   -0.00659
O1W   6    0.562659    0.320188    0.280504    11.00000    0.02310    0.01211 =
         0.03271   -0.00100    0.00624   -0.00652
H1W   2    0.514391    0.261857    0.276315    11.00000    0.04477
H2W   2    0.516876    0.349889    0.301533    11.00000    0.02453
O1    6    0.403784    0.650799    0.508560    11.00000    0.02607    0.01305 =
         0.02077    0.00264    0.00815   -0.00091
H1B   2    0.349906    0.620483    0.525350    11.00000    0.04182
O2W   6    0.379163    0.236390    0.724650    11.00000    0.01960    0.01308 =
         0.04833    0.00203   -0.00701   -0.00476
H3W   2    0.296860    0.215166    0.718059    11.00000    0.03583
H4W   2    0.439081    0.190037    0.735779    11.00000    0.08877
O2    6    0.948316    0.365596    0.524659    11.00000    0.02941    0.01154 =
         0.02107    0.00286    0.00599    0.00091
H2A   2    0.909067    0.381588    0.546238    11.00000    0.04123
N1    5   -0.100892    0.502429    0.742156    11.00000    0.02157    0.00766 =
         0.01584    0.00097   -0.00089    0.00079
AFIX  43
H1A   2   -0.083126    0.564262    0.740980    11.00000   -1.20000
AFIX   0
N2    5   -0.090216    0.348263    0.724945    11.00000    0.01677    0.01276 =
         0.02114    0.00041   -0.00544   -0.00102
N3    5    0.311161    0.523601    0.564862    11.00000    0.01858    0.01665 =
         0.01647    0.00128   -0.00572    0.00224
N4    5    0.424613    0.582007    0.752109    11.00000    0.01048    0.01598 =
         0.01808    0.00534    0.00047    0.00054
N5    5    0.372398    0.426339    0.746360    11.00000    0.01498    0.01136 =
         0.01831    0.00313    0.00132    0.00343
AFIX  43
H5A   2    0.373894    0.367948    0.736054    11.00000   -1.20000
AFIX   0
N6    5    0.796178    0.479341    0.575041    11.00000    0.01174    0.02023 =
         0.01660    0.00196    0.00321    0.00102
C1    1   -0.191364    0.456159    0.772322    11.00000    0.01953    0.02043 =
         0.01431    0.00242   -0.00622    0.00006
C2    1   -0.277717    0.487223    0.807321    11.00000    0.02171    0.01415 =
         0.02317   -0.00324   -0.00167   -0.00193
AFIX  43
H2    2   -0.280763    0.552775    0.814988    11.00000   -1.20000
AFIX   0
C3    1   -0.359484    0.419112    0.830729    11.00000    0.01010    0.02356 =
         0.01908    0.00210   -0.00415    0.00397
AFIX  43
H3    2   -0.421746    0.438290    0.854547    11.00000   -1.20000
AFIX   0
C4    1   -0.351607    0.322520    0.819770    11.00000    0.01757    0.01844 =
         0.02140    0.00759   -0.00477   -0.00480
AFIX  43
H4    2   -0.407295    0.277177    0.836674    11.00000   -1.20000
AFIX   0
C5    1   -0.265375    0.291487    0.785173    11.00000    0.01842    0.01222 =
         0.02367   -0.00027   -0.00606   -0.00170
AFIX  43
H5    2   -0.261388    0.225734    0.777889    11.00000   -1.20000
AFIX   0
C6    1   -0.184283    0.359188    0.761200    11.00000    0.01935    0.01332 =
         0.01844   -0.00220   -0.00613    0.00045
C7    1   -0.043556    0.436075    0.714425    11.00000    0.01708    0.01309 =
         0.01674    0.00232   -0.00804    0.00171
C8    1    0.054077    0.459504    0.677189    11.00000    0.01544    0.01244 =
         0.02173    0.00403   -0.01066    0.00389
C9    1    0.082198    0.388509    0.646534    11.00000    0.02390    0.00969 =
         0.02513    0.00319   -0.00664    0.00519
AFIX  43
H9    2    0.042514    0.325885    0.651247    11.00000   -1.20000
AFIX   0
C10   1    0.165593    0.407614    0.609995    11.00000    0.03189    0.01204 =
         0.02242   -0.00238   -0.00551    0.00356
AFIX  43
H10   2    0.181750    0.358457    0.589600    11.00000   -1.20000
AFIX   0
C11   1    0.227086    0.498548    0.602411    11.00000    0.01523    0.01942 =
         0.01736    0.00560   -0.00772    0.00274
C12   1    0.198655    0.569771    0.632513    11.00000    0.02013    0.01389 =
         0.02288    0.00089   -0.00677   -0.00493
AFIX  43
H12   2    0.237818    0.632468    0.627686    11.00000   -1.20000
AFIX   0
C13   1    0.113697    0.549952    0.669460    11.00000    0.02125    0.01627 =
         0.01897   -0.00238   -0.00769    0.00053
AFIX  43
H13   2    0.096235    0.599204    0.689733    11.00000   -1.20000
AFIX   0
C14   1    0.383773    0.460326    0.542713    11.00000    0.02161    0.01389 =
         0.02086   -0.00008   -0.00639   -0.00418
AFIX  43
H14   2    0.381950    0.395947    0.552180    11.00000   -1.20000
AFIX   0
C15   1    0.469042    0.483175    0.503580    11.00000    0.01711    0.01675 =
         0.01787    0.00308   -0.00878   -0.00365
C16   1    0.475239    0.578125    0.488177    11.00000    0.01876    0.01789 =
         0.01534   -0.00623   -0.00616   -0.00086
C17   1    0.560442    0.596394    0.451052    11.00000    0.02396    0.00989 =
         0.01765    0.00177    0.00131    0.00146
C18   1    0.636310    0.524125    0.428686    11.00000    0.01920    0.02092 =
         0.01382    0.00009   -0.00045   -0.00355
AFIX  43
H18   2    0.695272    0.537977    0.403569    11.00000   -1.20000
AFIX   0
C19   1    0.624635    0.431337    0.443606    11.00000    0.01575    0.01550 =
         0.02362   -0.00476   -0.00188    0.00374
C20   1    0.543650    0.410222    0.480149    11.00000    0.02172    0.00990 =
         0.02461    0.00429   -0.00814    0.00264
AFIX  43
H20   2    0.537677    0.346055    0.489779    11.00000   -1.20000
AFIX   0
C21   1    0.327397    0.553913    0.785778    11.00000    0.01276    0.01835 =
         0.02060    0.00097   -0.00314    0.00245
C22   1    0.263894    0.607273    0.819665    11.00000    0.02041    0.02639 =
         0.01984   -0.00230   -0.00728    0.00668
AFIX  43
H22   2    0.287036    0.673243    0.822880    11.00000   -1.20000
AFIX   0
C23   1    0.165733    0.559420    0.848296    11.00000    0.01756    0.04193 =
         0.01721   -0.00211   -0.00469    0.00887
AFIX  43
H23   2    0.120558    0.593561    0.871509    11.00000   -1.20000
AFIX   0
C24   1    0.131592    0.461441    0.843720    11.00000    0.01686    0.04601 =
         0.01759    0.00767    0.00446    0.00115
AFIX  43
H24   2    0.062419    0.431422    0.863626    11.00000   -1.20000
AFIX   0
C25   1    0.195862    0.408387    0.811206    11.00000    0.01337    0.02806 =
         0.02213    0.00526   -0.00155   -0.00134
AFIX  43
H25   2    0.174621    0.342086    0.808442    11.00000   -1.20000
AFIX   0
C26   1    0.293648    0.456439    0.782489    11.00000    0.00945    0.02322 =
         0.01584    0.00477   -0.00242    0.00452
C27   1    0.447128    0.503551    0.729674    11.00000    0.00987    0.01614 =
         0.01587   -0.00081   -0.00607   -0.00144
C28   1    0.540382    0.499086    0.689912    11.00000    0.01616    0.01800 =
         0.01170    0.00207   -0.00396    0.00084
C29   1    0.555445    0.412541    0.667912    11.00000    0.01791    0.01737 =
         0.02522    0.00514    0.00093   -0.00068
AFIX  43
H29   2    0.507173    0.356378    0.678938    11.00000   -1.20000
AFIX   0
C30   1    0.640382    0.408800    0.630222    11.00000    0.01920    0.00883 =
         0.02076    0.00024    0.00127   -0.00030
AFIX  43
H30   2    0.651548    0.349746    0.615659    11.00000   -1.20000
AFIX   0
C31   1    0.709736    0.490764    0.613396    11.00000    0.01563    0.02498 =
         0.01452    0.00209   -0.00266    0.00548
C32   1    0.698045    0.576722    0.635981    11.00000    0.01877    0.01384 =
         0.01976    0.00248   -0.00320   -0.00277
AFIX  43
H32   2    0.748955    0.632558    0.625481    11.00000   -1.20000
AFIX   0
C33   1    0.612160    0.580051    0.673612    11.00000    0.01197    0.01501 =
         0.01717    0.00052   -0.00197    0.00615
AFIX  43
H33   2    0.602374    0.638830    0.688465    11.00000   -1.20000
AFIX   0
C34   1    0.825628    0.548387    0.550031    11.00000    0.01500    0.01759 =
         0.01898   -0.00523   -0.00251    0.00229
AFIX  43
H34   2    0.783822    0.609807    0.556333    11.00000   -1.20000
AFIX   0
C35   1    0.922793    0.535174    0.511659    11.00000    0.01530    0.01670 =
         0.01564   -0.00137   -0.00571   -0.00243
C36   1    0.979032    0.443165    0.501072    11.00000    0.01710    0.02176 =
         0.01637   -0.00255   -0.00620    0.00179
C37   1    1.071601    0.434305    0.464303    11.00000    0.01780    0.01001 =
         0.02024   -0.00541   -0.00046    0.00713
C38   1    1.107976    0.512084    0.438737    11.00000    0.01941    0.02250 =
         0.01772   -0.00301    0.00464   -0.00833
AFIX  43
H38   2    1.171797    0.504715    0.413921    11.00000   -1.20000
AFIX   0
C39   1    1.048908    0.600880    0.450284    11.00000    0.01497    0.01930 =
         0.02006    0.00144   -0.00582   -0.00816
C40   1    0.956191    0.613524    0.485868    11.00000    0.02043    0.01332 =
         0.01615   -0.00285   -0.00386    0.00279
AFIX  43
H40   2    0.915356    0.674826    0.492819    11.00000   -1.20000

AFIX   0
HKLF 4


REM  R21BCR_0m_a.res in P2(1)2(1)2(1)
REM R1 =  0.0430 for    5543 Fo > 4sig(Fo)  and  0.0567 for all    6474 data
REM    511 parameters refined using      1 restraints

END

WGHT      0.0319      3.7774

REM Highest difference peak  0.335,  deepest hole -0.406,  1-sigma level  0.079
Q1    1   0.7314  0.7036  0.3900  11.00000  0.05    0.34
Q2    1   1.0674  0.2544  0.4488  11.00000  0.05    0.33
Q3    1  -0.5821  0.2866  0.8563  11.00000  0.05    0.30
Q4    1   0.5628  0.6554  0.4479  11.00000  0.05    0.30
Q5    1   0.9507  0.6617  0.4234  11.00000  0.05    0.30
Q6    1   0.4034  0.6243  0.8673  11.00000  0.05    0.29
Q7    1   1.1552  0.7355  0.4441  11.00000  0.05    0.29
Q8    1   0.8728  0.3430  0.4586  11.00000  0.05    0.29
Q9    1   0.8975  0.6879  0.5507  11.00000  0.05    0.29
Q10   1   0.4365  0.6958  0.8423  11.00000  0.05    0.29
;
_shelx_res_checksum              54827

_shelx_hkl_file                  
;
  -1   0   0    1.00    1.00
   1   0   0    0.50    0.70
  -1   0   0   -0.70    0.60
  -2   0   0   55.69    3.10
   2   0   0   43.60    3.30
  -2   0   0   56.89    2.70
  -3   0   0   -0.90    2.10
  -3   0   0    2.90    1.50
   3   0   0   -0.40    2.10
  -4   0   0 1380.26   50.59
   4   0   0 1439.66   49.70
  -4   0   0 1411.56   49.20
   5   0   0   -5.90   16.70
  -5   0   0   -1.10    3.80
  -5   0   0  -11.40    9.20
  -6   0   0  214.78   13.50
   6   0   0  234.28   26.30
  -6   0   0  180.18   37.60
   7   0   0  -18.90   15.60
  -7   0   0   25.60   29.20
  -7   0   0   -9.90   11.70
   8   0   0  220.98   35.70
   9   0   0    5.80   18.10
  -9   0   0  -18.30   17.30
   0   1   0    0.50    0.50
   0   1   0    0.80    0.60
   0  -1   0    0.00    0.50
   0  -1   0    0.30    0.70
   0  -1   0   -0.10    0.30
   1   1   0    8.10    1.20
  -1   1   0    6.80    1.00
  -1   1   0    7.70    1.80
  -2   1   0    6.00    2.60
   2   1   0    5.00    1.90
  -2   1   0    4.60    1.00
   3   1   0    2.90    2.20
  -3  -1   0    5.10    1.90
  -3  -1   0    7.10    1.70
  -3   1   0    9.00    1.60
  -3   1   0    9.50    3.70
   4   1   0 1196.38   42.40
  -4   1   0 1200.28   41.60
  -4   1   0 1177.98   44.40
  -4  -1   0 1214.58   42.30
  -4  -1   0 1162.08   42.50
   5  -1   0  169.08   26.90
   5   1   0  177.98   11.60
  -5  -1   0  173.08    9.70
  -5   1   0  175.38   18.00
  -5  -1   0  161.88   14.80
   5   1   0  181.38   20.00
  -5   1   0  167.28    9.20
  -6   1   0   17.30    6.60
  -6   1   0    8.70   30.40
  -6  -1   0    9.60    6.70
   6  -1   0   -2.70   16.00
   6   1   0    2.00   15.60
   7  -1   0    5.20   16.90
  -7   1   0   -9.90   30.30
  -7   1   0   -3.80   12.80
   7   1   0   -0.60   15.90
  -7  -1   0   22.50   12.50
   8  -1   0  230.38   35.50
   8   1   0  330.67   44.40
  -8   1   0  184.38   26.40
   9  -1   0   -1.20   17.80
   9   1   0    2.40   17.50
   0   2   0 2541.75   81.29
   0   2   0 2224.78   81.29
  -1   2   0  380.66   14.60
   1   2   0  387.96   14.10
  -1   2   0  398.36   13.50
  -2   2   0   75.19    3.30
  -2   2   0   79.69    6.40
   2   2   0   70.89    4.60
  -3   2   0   43.80    7.30
   3   2   0   45.90    4.60
  -3   2   0   49.90    3.10
  -4   2   0  223.18    9.20
  -4  -2   0  209.68   10.00
  -4  -2   0  234.88   10.00
   4   2   0  232.48   11.10
  -4   2   0  221.28   14.20
  -5  -2   0    3.00    4.30
   5   2   0   14.70    6.20
  -5   2   0    8.40    3.90
   5   2   0   -4.10   16.10
   5  -2   0  -20.90   15.30
  -5   2   0   13.80   10.40
  -5  -2   0    5.70    6.70
   6  -2   0  100.79   17.40
  -6   2   0   86.19   11.40
   6   2   0  102.59   18.80
  -6  -2   0  124.09   11.60
  -6  -2   0  140.49   17.00
  -6   2   0   90.19   27.00
  -7   2   0   11.60   22.20
  -7  -2   0  -13.10   13.10
   7  -2   0  -10.00   17.10
   7   2   0    8.20   16.80
  -8  -2   0  -37.80   19.60
   8  -2   0    4.30   19.30
  -8   2   0    7.10   17.00
   8   2   0  -11.70   21.40
   9  -2   0   72.19   18.30
   9   2   0   55.19   17.80
   0   3   0    1.70    1.40
   0   3   0    1.60    1.40
   1   3   0    5.20    1.90
  -1   3   0    6.20    2.40
  -1   3   0    6.90    1.00
  -1   3   0    7.10    1.60
  -2   3   0  603.94   23.20
  -2   3   0  620.84   21.40
   2   3   0  620.44   22.50
  -3   3   0   26.40    2.60
  -3   3   0   33.40    5.30
  -4  -3   0  711.03   25.90
   4   3   0  710.83   26.70
  -4   3   0  678.03   28.40
  -4   3   0  677.93   24.70
  -5  -3   0  538.65   21.40
   5   3   0  534.75   22.90
  -5   3   0  539.45   20.50
  -5   3   0  543.05   27.00
  -5  -3   0  525.85   23.10
   5  -3   0  544.45   31.90
   5   3   0  509.25   33.30
   6   3   0  -34.00   17.60
  -6  -3   0   13.40   10.10
   6  -3   0    1.80   15.60
  -6  -3   0    1.90    6.70
  -6   3   0   -9.00    7.30
  -6   3   0  -18.80   23.30
   6   3   0    1.40   10.00
  -6   3   0    5.90   17.70
  -7  -3   0    7.90   14.40
   7  -3   0   -0.90   16.00
  -7   3   0    4.30   17.60
   7   3   0   19.50   18.20
   8   3   0   74.09   23.10
  -8   3   0   75.59   15.50
   8  -3   0   85.39   21.50
   9  -3   0    9.80   16.90
   9  -3   0   39.30   18.80
   9   3   0  -22.80   16.20
  -9   3   0   17.10   12.50
   0   4   0  191.08    8.00
   0   4   0  184.48    7.70
  -1   4   0  165.48    6.70
   1   4   0  161.58    7.30
  -1   4   0  158.58    6.20
  -1   4   0  162.38    7.70
  -2   4   0    3.60    3.00
   2   4   0    1.30    2.30
  -2   4   0    0.50    1.90
  -2   4   0    1.20    1.10
  -3   4   0  434.06   18.50
  -3   4   0  419.96   15.30
  -4   4   0   55.29    8.60
  -4   4   0   55.59    4.70
   4  -4   0   64.09   17.70
   4   4   0   59.69    8.10
  -5   4   0  146.39    9.80
   5   4   0  159.28   12.90
  -5  -4   0  149.69   13.30
  -5   4   0  144.29   18.50
   5  -4   0  148.99   19.10
  -5  -4   0  181.78   19.40
   5   4   0  154.18   26.80
  -5  -4   0  143.79   10.50
  -6  -4   0   69.19   10.90
  -6   4   0   60.29   18.10
   6   4   0   59.19   12.10
   6  -4   0   64.29   16.30
  -6   4   0   46.30   18.10
  -6  -4   0   70.89   10.50
   6   4   0   75.69   20.50
  -7   4   0  143.19   21.80
   7  -4   0   85.39   19.20
   7   4   0  127.79   21.00
  -7  -4   0  134.79   17.00
  -7  -4   0  138.99   15.70
   8  -4   0  -29.90   17.90
   8   4   0   -3.50   21.50
  -8   4   0   -4.40   13.60
   9   4   0   29.80   16.70
  -9   4   0   41.10   11.60
   9  -4   0   57.09   14.90
  -9  -4   0   52.79   21.60
   0   5   0   -1.80    1.80
   0   5   0   -3.20    2.10
  -1   5   0    7.40    2.30
  -1   5   0    4.80    2.80
   1   5   0    5.10    2.50
  -2   5   0  769.32   26.40
  -2   5   0  754.32   28.20
   2   5   0  738.23   27.80
  -3   5   0   15.80    2.20
  -3   5   0   20.00    5.50
   3   5   0   16.00    4.30
  -4   5   0   13.10    7.50
   4  -5   0   30.70   14.90
   4   5   0   18.20    5.70
  -4   5   0   19.50    3.60
   5   5   0  352.96   18.90
  -5   5   0  345.67   27.90
   5  -5   0  339.57   28.30
   5   5   0  375.26   32.40
  -5   5   0  352.66   23.10
  -5  -5   0  376.86   22.90
  -5   5   0  369.76   15.90
  -5  -5   0  386.66   17.30
   6  -5   0   -3.50   15.50
  -6   5   0   -2.90   16.40
  -6  -5   0   17.90    9.40
  -6  -5   0   -0.80    9.00
   6   5   0   22.20   12.30
   6   5   0   12.00   20.30
  -6   5   0   13.20   18.40
  -7  -5   0   48.00    9.70
  -7  -5   0   41.40   16.20
  -7   5   0   50.39   14.00
   7  -5   0   61.99   18.40
   7   5   0   37.40   20.10
   8  -5   0   12.00   21.30
   8   5   0   75.79   23.10
   9  -5   0  120.19   19.70
  -9  -5   0   98.79   16.90
  -9   5   0  109.29   14.00
   9   5   0  116.19   28.00
   0   6   0   13.20    3.00
  -1   6   0  109.19    6.60
  -1   6   0   98.19    5.90
   1   6   0  101.89    6.60
  -2   6   0  516.85   21.20
   2   6   0  535.45   20.90
  -3  -6   0    0.80    8.30
   3   6   0    7.00    4.80
  -3   6   0    8.00    2.50
  -3   6   0    9.00    5.60
   4  -6   0   21.10   16.60
  -4   6   0   17.30    4.30
   4   6   0   22.70    6.60
  -4   6   0   14.70    8.50
  -5  -6   0   32.10   10.30
   5   6   0   39.10    9.10
  -5   6   0   31.30   12.50
   5   6   0   45.60   23.20
  -5   6   0   50.39   14.20
  -6   6   0   35.90   14.70
  -6   6   0   38.10   19.30
  -6  -6   0   55.99   11.90
  -6  -6   0   49.20   10.40
   6  -6   0   34.40   17.20
   6   6   0   18.40   13.90
   6   6   0   43.70   20.00
  -7  -6   0    6.10    8.70
   7  -6   0  -21.00   17.50
   7   6   0   20.50   20.40
   8  -6   0   27.90   12.80
   8   6   0  -28.00   22.00
  -9  -6   0   67.99   13.70
   9  -6   0   64.09   12.30
   9   6   0   40.30   21.90
  -9   6   0   75.19   12.20
   0   7   0   -1.60    3.20
  -1   7   0  115.79    7.40
  -1   7   0  129.59    8.30
  -1  -7   0  111.89   13.70
  -2  -7   0  397.36   20.10
  -2   7   0  423.16   18.30
   2   7   0  425.26   18.20
   3   7   0  201.68   12.50
  -3   7   0  206.68   13.30
  -3  -7   0  179.48   15.80
  -4   7   0   37.50    9.50
   4   7   0   39.20    8.30
  -4   7   0   42.10    6.20
  -4   7   0   55.09   13.20
   5   7   0  113.59   16.10
  -5   7   0   82.59   14.90
   5   7   0  112.29   23.50
  -5   7   0   92.99   21.80
  -5  -7   0  110.39   17.30
  -5   7   0   75.29   13.80
   6   7   0  -23.40   21.70
  -6  -7   0    9.20    8.90
  -6   7   0  -32.70   33.10
   6   7   0   22.00   16.00
  -6  -7   0   -1.50   13.60
   7  -7   0   20.20   13.50
  -7  -7   0   10.10    8.70
   7   7   0    7.80   23.80
   8   7   0  -30.00   23.20
   8  -7   0   40.70   12.60
  -8   7   0   28.90   11.00
  -9  -7   0   12.60   17.30
   9  -7   0    2.60    8.80
  -9   7   0   13.80    6.90
   0  -8   0  741.03   30.80
   0   8   0  698.23   27.10
  -1   8   0   97.59    8.30
  -1  -8   0   84.09   12.20
   1   8   0   96.29    9.30
  -1   8   0   98.39    8.40
  -2  -8   0   56.39    8.50
  -2   8   0   66.49    9.30
   2   8   0   66.49    8.30
   3   8   0    1.20    6.80
  -3   8   0  -11.00   14.10
   3  -8   0   -7.20   17.10
  -3   8   0    2.30    6.50
  -3  -8   0   -4.80    8.30
   4   8   0  329.07   19.90
  -4   8   0  343.87   20.70
  -4   8   0  363.96   31.00
   5   8   0   10.00   12.40
  -5   8   0   26.80   14.60
  -5   8   0    1.30   17.60
  -5  -8   0   17.80   11.30
  -6  -8   0  237.18   17.80
   6  -8   0  218.08   26.20
  -6  -8   0  236.18   25.20
   6   8   0  281.07   30.90
  -7  -8   0  169.88   15.70
  -7   8   0  164.18   17.80
   7  -8   0  188.18   21.40
  -8   8   0  -11.30    8.50
   8  -8   0    9.10   11.30
   0  -9   0    4.00    7.20
   0   9   0    2.70    6.50
   1   9   0   90.59   11.30
   1  -9   0  102.69   14.50
  -1  -9   0  117.49   13.10
  -1   9   0  120.79   16.50
  -2   9   0  296.57   16.10
  -2  -9   0  332.57   18.50
   2   9   0  300.37   16.90
  -2   9   0  268.07   22.50
   2  -9   0  338.67   46.30
   3  -9   0  335.97   31.00
   3   9   0  393.06   20.60
  -3   9   0  316.07   32.90
  -3   9   0  391.16   25.70
  -3   9   0  381.16   20.10
  -3  -9   0  378.96   21.60
   4  -9   0   62.69   16.60
   4   9   0   69.59   12.10
  -4   9   0   45.80   14.10
  -4   9   0   58.99   11.80
   5  -9   0    1.60   13.00
  -5  -9   0    8.50    8.80
  -5   9   0   -8.50   15.20
  -5   9   0    5.20   16.90
   5   9   0   -0.70   15.60
   6  -9   0   30.00   12.80
  -6  -9   0   19.00    8.30
  -6   9   0   31.40   12.50
   7  -9   0   29.60   11.20
  -7   9   0   11.60   10.10
  -7  -9   0    5.90    7.70
  -8   9   0  133.19   13.10
   8  -9   0  150.98   16.50
   1 -10   0  126.49   14.60
   1 -10   0  155.78   20.30
   1  10   0  127.59   14.80
  -1 -10   0  112.79   13.70
  -2  10   0   20.60    9.70
  -2 -10   0   18.10    7.70
   2 -10   0   23.20   15.20
   2  10   0   21.00    9.50
  -3  10   0   -3.60   11.00
  -3 -10   0   14.50    8.80
   3  10   0   -6.00   10.30
   3 -10   0    4.30   12.90
  -4  10   0   37.50   15.10
   4 -10   0   27.40   13.70
   4  10   0    3.90   14.20
  -4  10   0   33.60   11.60
  -5 -10   0  103.99   14.80
   5 -10   0   86.19   14.80
  -5  10   0  119.19   17.90
  -6 -10   0   10.40    8.10
   6 -10   0   -7.80   11.20
  -6  10   0    8.00   11.00
   7 -10   0  106.29   17.60
   7 -10   0   89.29   15.90
  -7 -10   0  113.39   14.00
  -7  10   0   88.79   14.60
   0 -11   0   -6.20    6.70
   1 -11   0  301.97   18.30
   1 -11   0  226.88   33.20
  -1 -11   0  294.67   18.10
   2  11   0   10.80   13.00
  -2 -11   0    7.70    7.70
   2 -11   0   28.10    8.60
   2 -11   0   -2.00   14.10
   3 -11   0  117.49   16.00
  -3 -11   0  118.99   16.10
   3  11   0  110.29   17.90
   3 -11   0   96.49   14.80
  -4 -11   0   85.79   15.60
   4 -11   0   88.39   14.30
   4  11   0   88.69   21.20
  -4  11   0  102.79   16.30
   5 -11   0  -13.90   10.80
   5 -11   0    2.60   11.00
  -5 -11   0   -9.20    8.10
  -5  11   0   -3.30   12.70
   6 -11   0    7.30   16.30
  -6  11   0    9.20   11.70
  -6 -11   0    6.50   11.50
   6 -11   0  -16.80   11.80
  -7 -11   0   -1.20    7.20
  -7  11   0   -8.70    8.40
   7 -11   0    1.80    9.10
   7 -11   0   -0.80   16.30
   0 -12   0   23.50    7.60
   1 -12   0  245.78   17.30
  -1 -12   0  261.47   16.80
   1  12   0  243.88   17.70
   2 -12   0   24.20   13.70
  -2 -12   0   12.00    8.50
   2 -12   0   16.00    8.40
   3 -12   0  385.16   21.80
   3 -12   0  370.66   27.10
  -3 -12   0  383.76   22.60
   4 -12   0   20.20   10.80
  -4 -12   0   32.10    9.10
   4 -12   0    4.90   11.10
   5 -12   0  250.17   21.50
  -5  12   0  269.37   22.20
  -5 -12   0  245.28   16.50
   5 -12   0  237.68   20.30
  -6 -12   0   17.50    7.70
  -6  12   0   19.30   10.90
   6 -12   0   18.00   10.60
   6 -12   0   35.30   12.40
   0 -13   0    4.60    7.80
  -1 -13   0  552.04   25.70
   1  13   0  515.15   24.30
   1 -13   0  527.65   25.80
  -2 -13   0  380.26   29.50
   3 -13   0  157.98   22.40
   3 -13   0  175.98   17.70
  -4 -13   0   11.30    7.60
   4 -13   0   10.50   10.60
   5 -13   0    9.60   10.50
  -5 -13   0   23.70    8.30
   5 -13   0   10.00   11.40
  -6 -13   0   37.80    7.60
   6 -13   0   39.20    9.40
   6 -13   0   22.90   14.20
   0  14   0   70.69   11.20
   0 -14   0   72.89   10.90
   1  14   0   19.80    8.10
   1 -14   0   10.20    9.00
  -1 -14   0   25.00    9.70
   2 -14   0   55.79   10.90
  -2 -14   0   43.90   10.80
   3 -14   0   -1.50    9.60
  -3 -14   0    9.10    9.00
  -4 -14   0   12.90    8.40
   4 -14   0   25.30   10.50
  -5 -14   0  171.18   13.00
   5 -14   0  153.08   17.90
   0 -15   0   13.50    9.00
   0  15   0   -0.70    6.90
   1 -15   0  117.09   15.80
  -1  15   0  111.09   11.10
  -1 -15   0   93.29   11.80
   2 -15   0  243.08   17.60
  -2 -15   0  195.98   17.80
  -2  15   0  210.48   13.30
  -3  15   0   95.09    9.90
   3 -15   0  100.49   14.40
  -3 -15   0   94.69   10.40
   4 -15   0   31.50   10.50
  -4 -15   0   13.30    7.40
  -4  15   0    9.20    5.60
   0 -16   0   11.50    8.60
   0  16   0   15.40    8.00
   1 -16   0   20.70    8.80
  -1 -16   0   54.59   18.50
  -1  16   0    2.50    5.90
  -2 -16   0    8.60    9.30
   2 -16   0    6.20    8.90
  -2  16   0   18.20    5.80
  -1   0   1    2.60    0.60
  -1   0   1    3.60    1.10
  -1   0   1    3.90    0.70
   1   0  -1    3.30    0.90
   2   0   1 2896.11   96.49
   2   0  -1 2860.21   96.39
  -2   0   1 2853.61   96.29
  -2   0  -1 2741.63   96.09
  -2   0  -1 2819.52   96.39
  -2   0   1 2777.32   96.19
  -3   0   1  105.09    5.90
   3   0   1  105.39    5.60
  -3   0   1  103.39    4.90
  -3   0  -1  104.99    4.90
  -3   0  -1  106.89    5.70
   3   0  -1  108.09    5.60
   4   0  -1    2.20    3.20
   4   0   1    6.40    3.00
  -4   0  -1    7.50    2.20
  -4   0   1    9.30    2.20
  -4   0   1    7.10    5.30
  -4   0  -1    7.80    4.00
   5   0  -1  -11.90   16.20
  -5   0   1    1.20    3.70
  -5   0   1    4.90   10.30
  -5   0  -1   -2.10    3.70
  -5   0  -1   -2.70    9.40
   5   0   1   14.40   15.70
   6   0   1   14.50   16.10
  -6   0  -1    6.10    6.80
  -6   0   1   -6.30    5.80
  -6   0  -1   -5.40   35.00
   6   0  -1   22.60   16.00
  -7   0   1  133.19   17.90
  -7   0  -1   87.69   13.80
   7   0   1  117.59   19.50
  -7   0  -1  143.89   31.20
   7   0  -1  152.48   24.50
  -8   0  -1   25.20   21.90
   8   0  -1   86.59   24.60
   8   0   1   47.20   21.50
   9   0   1   -7.30   17.50
  -9   0   1    4.90   17.40
   9   0  -1    9.30   19.40
   0  -1  -1   15.20    1.00
   0   1   1   14.30    0.80
   0  -1  -1   13.90    0.80
   0   1  -1   16.00    1.00
   0  -1  -1   13.70    1.20
   0   1   1   14.30    0.90
   0   1  -1   15.90    1.50
   0  -1   1   13.90    1.90
   1  -1   1  125.09    4.70
   1   1  -1  127.79    5.20
  -1   1   1  133.69    4.80
  -1   1   1  129.89    4.80
   1   1   1  135.09    5.20
  -1   1  -1  137.29    5.80
  -1   1  -1  125.79    4.70
  -2   1   1  839.82   28.70
  -2   1   1  807.62   29.80
   2   1  -1  817.62   29.20
  -2   1  -1  832.72   29.60
  -2   1  -1  829.62   28.60
   2   1   1  823.62   29.20
   2  -1  -1  853.71   28.80
   3   1  -1   12.30    2.60
  -3  -1  -1    8.80    2.10
  -3   1   1   11.10    3.90
  -3   1   1   10.40    1.80
  -3  -1   1   10.10    1.90
  -3  -1   1   10.20    2.00
  -3   1  -1    9.60    1.60
  -3   1  -1    9.50    3.30
   3   1   1   11.00    2.50
   3  -1  -1   14.50    2.30
  -4  -1  -1   50.69    4.50
  -4   1   1   57.69    4.20
  -4  -1  -1   58.49    5.70
   4   1  -1   68.79    5.90
  -4   1   1   56.29   10.00
   4   1   1   64.19    5.70
  -4   1  -1   52.99    4.20
  -4  -1   1   60.49    5.60
  -4   1  -1   65.19    9.70
  -4  -1   1   57.19    6.20
  -5  -1  -1    1.40    4.10
   5   1  -1   24.30   16.30
   5   1  -1    0.20    5.70
   5  -1   1   -1.20   15.20
  -5   1   1    0.50    3.50
  -5   1   1    0.70    9.70
  -5  -1  -1   -5.80    7.10
  -5   1  -1   -2.00    3.70
  -5  -1   1    0.50    4.00
   5  -1  -1   11.60   16.80
  -5   1  -1   -8.70   10.50
   5   1   1   -9.00   17.00
  -5  -1   1    4.00    9.50
  -6   1   1  509.05   46.40
  -6   1   1  606.14   24.60
  -6  -1  -1  647.54   25.50
   6  -1   1  610.84   35.10
   6   1  -1  645.44   36.60
   6  -1  -1  634.64   36.70
   6   1   1  622.24   35.60
  -6  -1   1  633.84   25.10
  -6   1  -1  561.94   49.30
  -6   1  -1  597.64   24.80
  -7   1   1   18.60   27.90
  -7  -1  -1   17.80   34.90
  -7   1   1   32.40   12.70
  -7  -1  -1    1.20   12.60
   7  -1   1   38.00   18.20
   7   1  -1   34.50   16.90
   7   1   1    3.40   15.80
   7  -1  -1   18.50   17.80
  -7   1  -1  -15.30   41.50
  -7  -1   1   29.80   12.50
   8   1  -1   68.69   32.70
   8  -1   1   -1.50   26.20
   8   1   1   59.89   30.10
   8  -1  -1   56.89   33.10
   9  -1   1   18.70   17.60
   9   1  -1   -4.60   17.50
   9  -1   1   10.60   23.70
  -9   1   1   -2.80   14.60
   9   1   1   18.70   17.80
   9  -1  -1   30.60   18.50
   0  -2  -1  255.57    9.70
   0   2   1  267.97    9.60
   0   2  -1  275.47   10.00
   0   2  -1  274.87    9.70
  -1   2   1   64.19    4.00
  -1   2   1   65.49    2.70
   1   2  -1   63.99    3.50
  -1   2  -1   68.89    4.80
   1   2   1   63.89    3.40
  -1   2  -1   65.09    2.60
  -2   2   1 1323.07   45.20
   2   2  -1 1309.67   45.90
  -2   2   1 1315.97   46.50
   2   2   1 1289.57   45.90
  -2   2  -1 1354.76   47.10
  -2   2  -1 1314.47   45.10
   3   2  -1  186.08    8.70
  -3   2   1  194.68    7.50
  -3   2   1  190.68   10.40
  -3   2  -1  195.48    7.40
   3   2   1  186.78    8.60
  -3   2  -1  179.08   11.20
   4   2  -1   71.39    7.10
  -4  -2  -1   64.69    5.30
  -4   2   1   68.29    4.40
  -4  -2  -1   66.59    5.90
  -4   2   1   64.39   10.30
  -4   2  -1   65.09   10.90
  -4  -2   1   64.89    5.40
   4   2   1   71.59    7.00
  -4   2  -1   59.19    4.40
  -4  -2   1   59.79    5.80
  -5  -2  -1  220.98   11.40
  -5   2   1  215.78   18.10
   5   2  -1  219.48   24.90
   5   2  -1  232.58   13.20
   5  -2   1  236.48   24.70
  -5   2   1  210.38   10.40
  -5  -2  -1  219.78   13.50
  -5  -2   1  220.98   11.10
  -5   2  -1  214.38   10.50
  -5   2  -1  198.68   19.90
   5   2   1  204.18   26.70
   5  -2  -1  215.98   25.90
  -5  -2   1  183.38   14.60
   5   2   1  225.78   13.20
   6   2  -1   41.30   18.50
   6  -2   1    4.20   15.90
  -6  -2  -1    9.50    9.40
   6   2  -1    6.30   10.10
  -6   2   1    8.00    6.80
  -6   2   1  -12.10   27.40
  -6  -2  -1   10.30    6.90
  -6  -2   1    3.10    9.50
   6  -2  -1   -1.70   15.00
   6   2   1   -0.10   16.00
  -6   2  -1   28.50   26.20
  -6   2  -1   -2.50    7.00
  -6   2  -1   30.00   18.90
  -6  -2   1   15.90    6.60
  -7   2   1   96.79   24.50
   7  -2   1  120.19   19.40
   7   2  -1  138.99   20.10
  -7  -2  -1  124.99   15.30
  -7   2  -1   87.89   23.50
  -7  -2   1  104.59   14.30
   7   2   1  114.39   18.50
   7  -2  -1  123.19   20.90
   8  -2   1    0.10   20.10
   8   2  -1   13.40   22.30
  -8   2   1    3.60   18.70
  -8  -2   1    0.00   17.70
   8  -2  -1  -19.70   20.50
   8   2   1    0.30   21.20
  -8   2  -1   41.90   17.10
   9  -2   1   -7.20   19.90
  -9   2   1   -1.70   13.20
   9   2  -1   18.90   18.90
   9  -2   1   -0.70   17.20
   9   2   1    2.40   18.60
   9  -2  -1    8.10   18.50
   0   3  -1  329.07   12.20
   0   3   1  327.47   12.30
   0   3   1  340.47   12.10
   0   3  -1  334.67   12.50
   1   3  -1  118.69    5.80
  -1   3   1  117.69    6.20
  -1   3   1  126.59    4.70
  -1   3  -1  126.19    7.00
   1   3   1  122.49    5.70
  -1   3  -1  123.29    4.70
   2   3  -1  481.55   18.50
  -2   3   1  496.75   19.10
  -2   3   1  485.55   17.30
  -2   3  -1  509.75   17.30
   2   3   1  499.45   18.50
  -2   3  -1  494.45   19.60
  -3   3   1  190.58   10.50
   3   3  -1  197.38    9.30
  -3   3   1  194.98    7.60
  -3   3  -1  185.18   11.50
   3   3   1  195.18    9.10
  -3   3  -1  195.38    7.50
   4  -3   1   45.30   15.80
  -4   3   1   34.60    6.20
  -4   3   1   33.00    3.70
  -4  -3  -1   22.50    4.30
   4   3  -1   31.30    5.20
  -4   3  -1   34.50    3.80
  -4  -3   1   20.70    3.80
   4   3   1   25.80    4.60
  -4   3  -1   24.80    8.80
   5   3  -1    7.70    6.50
  -5  -3  -1    0.60    6.40
  -5   3   1    5.70    4.10
  -5   3   1   13.60   10.20
  -5  -3  -1    5.70    4.40
   5  -3   1    1.80   14.40
  -5  -3   1   -4.10    6.20
   5   3   1    6.20   16.20
  -5   3  -1    2.50    4.20
  -5  -3   1    1.70    4.10
   5  -3  -1    3.20   15.40
   5   3   1    5.30    6.50
  -5   3  -1   17.70   11.10
   6   3  -1  314.57   20.80
  -6  -3  -1  342.97   22.20
   6  -3   1  331.87   27.70
  -6   3   1  320.57   34.00
  -6  -3  -1  317.47   17.50
  -6   3   1  316.47   16.40
   6   3  -1  297.67   30.60
   6   3   1  350.56   28.80
  -6  -3   1  322.37   17.20
  -6   3  -1  316.27   33.80
  -6   3  -1  332.97   32.10
  -6  -3   1  322.37   21.30
  -6   3  -1  321.47   17.10
   6  -3  -1  287.17   28.50
   7  -3   1  305.67   27.80
   7   3  -1  321.37   30.50
  -7  -3  -1  355.86   26.60
  -7   3   1  326.37   29.40
   7   3   1  306.27   28.80
  -7   3  -1  310.77   28.40
   7  -3  -1  355.66   29.60
  -7  -3   1  316.37   24.80
  -8   3   1   22.60   16.70
   8  -3   1   12.50   19.20
   8   3  -1   49.40   21.70
   8  -3  -1    7.40   20.90
   8   3   1   29.00   22.00
  -8   3  -1   22.50   15.80
   9   3  -1   32.20   18.90
  -9   3   1   25.30   12.10
   9  -3   1   44.80   18.80
   9  -3   1   62.09   16.40
   9  -3  -1   47.50   19.90
   9   3   1   56.89   18.30
   0   4   1   49.40    3.60
   0   4   1   55.79    3.80
   0   4  -1   52.39    4.20
   0   4  -1   52.59    3.80
  -1   4   1   71.09    3.90
   1   4  -1   75.29    4.90
  -1   4   1   71.19    3.40
  -1   4   1   75.69    5.00
   1   4   1   79.89    4.80
  -1   4  -1   80.99    4.00
  -1   4  -1   82.29    5.70
  -2   4   1   94.99    6.60
   2   4  -1   92.59    6.00
  -2   4   1   90.59    4.10
   2   4   1   88.19    5.70
  -2   4  -1   97.29    4.10
  -2   4  -1   92.89    7.50
  -3   4   1   22.40    4.60
  -3   4   1   31.00    2.90
  -3   4  -1   26.70    5.10
  -3   4  -1   28.50    2.80
   4   4  -1  346.87   16.40
   4  -4   1  347.57   27.80
  -4   4   1  411.66   18.60
  -4   4   1  371.46   14.10
   4   4   1  355.76   16.30
   4  -4  -1  369.06   30.50
  -4   4  -1  380.96   19.50
  -4   4  -1  344.67   13.80
   5  -4   1  163.98   24.20
   5   4  -1  167.08   13.30
  -5  -4  -1  156.98   19.20
  -5  -4  -1  160.48   11.00
  -5  -4  -1  160.58   13.80
  -5   4   1  173.18   10.00
  -5   4   1  170.88   18.60
   5   4   1  161.08   12.90
  -5   4  -1  174.18   20.10
   5   4   1  164.98   21.10
  -5   4  -1  159.78    9.90
   5  -4  -1  153.28   20.30
  -5  -4   1  161.58   10.70
  -5  -4   1  175.18   18.90
   6   4  -1  100.89   17.30
  -6  -4  -1   92.89   14.50
   6   4  -1   93.69   20.00
  -6  -4  -1  110.29   17.00
  -6   4   1  109.89   12.90
  -6   4   1  114.89   20.30
   6  -4   1   67.39   15.70
  -6  -4   1   83.69   11.60
   6   4   1  107.59   18.40
  -6   4  -1   80.79   19.50
  -6   4  -1  102.59   20.10
   6  -4  -1   86.99   18.10
  -6  -4   1   94.69   14.70
   6   4   1   77.69   14.20
  -7  -4  -1   98.19   15.30
   7   4  -1   76.99   19.80
  -7  -4  -1   70.29   16.20
   7  -4   1   74.89   17.50
  -7   4   1   86.59   17.10
   7   4   1  121.69   20.50
   7  -4  -1   96.99   18.20
  -7  -4   1   62.79   14.90
  -7   4  -1   89.39   16.90
  -7  -4   1  105.39   14.30
   8  -4   1   -5.00   18.90
   8   4  -1   31.20   22.20
  -8   4  -1   29.80   14.00
   8  -4  -1   51.19   22.30
   8   4   1   14.70   21.70
   9  -4   1   30.20   15.10
   9   4  -1   39.10   18.50
  -9   4   1   21.90   10.40
  -9   4  -1   27.00   12.00
   9  -4  -1   37.70   20.10
  -9  -4   1   51.59   18.90
   9  -4  -1   49.10   15.00
   9   4   1   21.80   17.30
   0   5  -1  955.80   33.40
   0   5   1  932.71   33.20
   0   5  -1  940.31   33.60
  -1   5   1   24.50    3.30
   1   5  -1   20.90    3.20
  -1   5   1   24.40    3.30
  -1   5  -1   26.50    4.50
   1   5   1   24.70    4.00
  -1   5  -1   21.90    3.50
  -2   5   1  684.03   23.40
  -2   5   1  669.43   25.20
   2   5  -1  666.43   25.00
  -2   5  -1  655.43   23.30
  -2   5  -1  656.53   25.50
  -2   5  -1  649.64   23.70
   2   5   1  682.93   24.90
  -3   5   1  483.85   19.70
   3   5  -1  474.55   19.10
  -3   5   1  439.86   16.70
  -3   5  -1  463.05   20.30
  -3   5  -1  440.46   16.60
  -3   5  -1  459.45   17.30
   3   5   1  468.15   18.90
   4   5  -1   25.60    6.50
   4  -5   1   27.10   15.20
  -4   5   1   22.80    3.70
  -4   5   1   24.70    7.70
   4   5   1   20.60    5.90
  -4   5  -1   21.20    3.20
   4  -5  -1   13.60   16.70
  -4   5  -1   20.90    8.20
  -5  -5  -1  131.49   15.60
  -5  -5  -1  123.29   18.40
   5  -5   1   78.49   16.50
  -5   5   1  136.99   18.30
  -5   5   1   84.19   12.60
   5   5  -1  106.89   12.70
  -5   5   1   85.09    9.00
   5   5   1   88.19   13.00
  -5   5  -1  117.59   19.30
   5  -5  -1   78.69   18.00
  -5   5  -1  116.69   18.60
  -5  -5   1  107.19   12.20
  -5  -5   1  110.59    9.90
  -5   5  -1  106.09    9.60
   5   5   1   98.99   21.10
  -6  -5  -1   12.00    9.50
   6   5  -1   19.30   12.30
  -6   5   1    3.10   16.40
   6  -5   1   19.50   15.90
  -6  -5  -1   15.20    9.50
   6   5  -1    6.80   19.50
  -6   5  -1  -16.10   18.50
  -6   5  -1   14.60   17.00
   6   5   1    4.00   17.30
   6  -5  -1    7.70   16.50
  -6  -5   1    3.50    8.80
  -6  -5   1   25.80    9.70
   6   5   1   -1.20   11.60
   7   5  -1  141.09   23.10
  -7   5   1  151.08   19.70
   7  -5   1  157.98   24.30
  -7  -5  -1  176.88   16.30
  -7  -5  -1  153.28   20.10
  -7  -5   1  173.78   15.90
   7   5   1  144.09   21.90
   7  -5  -1  157.88   27.00
  -7  -5   1  166.08   24.50
  -7   5  -1  147.89   20.30
   8   5  -1   39.70   22.40
   8  -5   1   30.40   19.10
   8  -5  -1   19.30   22.40
   8   5   1   45.10   22.40
   9   5  -1    0.60   20.40
  -9   5   1   17.10    9.00
   9  -5   1   18.10   13.60
   9   5   1   32.00   24.10
   9  -5  -1    9.40   13.20
  -9  -5   1    3.10   14.40
  -9   5  -1    4.60    9.60
   0   6  -1   45.90    4.80
   0   6  -1   43.80    4.60
   0   6   1   46.40    4.50
  -1   6   1  360.46   13.70
   1   6  -1  359.76   14.70
  -1   6   1  351.06   14.50
   1   6   1  357.96   14.50
  -1   6  -1  355.66   13.90
  -1   6  -1  361.16   14.80
  -2   6   1   15.20    2.20
  -2   6   1    9.20    4.00
   2   6  -1   18.90    4.60
  -2   6  -1   11.50    4.50
   2   6   1   18.90    4.20
  -2   6  -1   11.90    3.30
  -3  -6  -1  255.37   20.20
  -3   6   1  313.27   15.20
   3   6  -1  297.37   14.50
   3   6   1  298.77   14.40
  -3   6  -1  283.87   11.60
  -3   6  -1  315.67   15.70
  -3  -6   1  293.37   17.80
   4  -6   1  542.35   31.70
  -4   6   1  545.05   20.70
  -4   6   1  554.44   25.10
   4   6  -1  557.74   23.80
   4  -6  -1  522.95   34.50
   4   6   1  554.54   23.70
  -4   6  -1  545.35   25.70
  -4   6  -1  570.74   21.10
  -5  -6  -1   30.90   10.20
   5  -6   1   30.60   19.20
   5   6  -1   41.40   19.90
  -5   6   1   42.60   14.40
   5   6  -1   52.19    9.60
  -5  -6  -1   13.30   13.10
  -5   6   1   28.00   11.60
  -5   6   1   44.30    7.30
   5   6   1   47.60   38.30
   5   6   1   57.89   10.10
  -5   6  -1   59.09   23.60
  -5   6  -1   29.10   12.50
  -5   6  -1   41.60   14.60
   5  -6  -1   49.30   24.50
  -5  -6   1   26.40   10.60
   6  -6   1  105.89   18.00
  -6  -6  -1  111.89   17.70
  -6  -6  -1  134.99   18.60
   6   6  -1   79.79   22.50
  -6   6   1  114.69   17.60
   6   6  -1  101.39   16.00
   6   6   1  103.29   15.80
  -6  -6   1  147.59   17.70
   6  -6  -1  155.88   25.80
   6   6   1  130.59   22.10
  -6   6  -1   67.69   21.30
  -6   6  -1  104.39   15.90
  -6  -6   1  104.49   15.90
   7  -6   1   16.50   17.70
   7   6  -1   20.80   20.30
  -7  -6  -1   13.50    9.00
   7   6   1   -5.90   19.40
  -7   6  -1   20.80   12.50
   7  -6  -1   12.80   19.80
  -7  -6   1   12.90    8.50
  -8   6   1   39.80   10.80
   8  -6   1   39.00   12.20
   8   6  -1   54.79   22.90
   8   6   1   30.70   22.00
   8  -6  -1   18.20   13.30
  -9  -6  -1   25.10   14.80
   9  -6   1    2.00   11.10
   9   6  -1   38.30   21.50
  -9   6   1   19.50    8.50
  -9  -6   1   -5.50   12.10
   9   6   1   46.40   21.00
   9  -6  -1   20.10   11.30
  -9   6  -1   11.10    8.40
   0   7  -1  415.86   16.50
   0   7   1  399.66   16.20
  -1   7   1   78.29    6.80
   1   7  -1   68.09    9.60
  -1   7   1   71.89    6.00
  -1   7  -1   64.69    6.40
  -1   7  -1   74.99    7.30
  -1  -7   1   72.19    8.50
   2   7  -1   14.30    5.10
  -2  -7  -1   18.30    7.50
  -2   7   1    4.90    4.30
  -2   7  -1    4.60    4.40
  -2   7  -1    4.70    4.80
   2   7   1    7.30    4.70
  -2  -7   1    9.70    7.00
  -3  -7  -1  147.39   16.90
  -3   7   1  155.78    8.30
  -3   7   1  155.98   12.40
   3   7  -1  164.38   11.90
   3   7   1  152.38   11.60
  -3   7  -1  155.58   12.60
  -3  -7   1  171.88   14.80
  -4   7   1  100.39    9.10
   4   7  -1  108.79   12.70
  -4   7   1   94.29   14.20
  -4   7  -1   97.09   14.80
  -4   7  -1  106.19   14.80
  -4   7  -1   79.79   21.30
   4   7   1  117.39   12.10
  -5   7   1  261.87   22.00
  -5  -7  -1  264.67   20.90
   5   7  -1  273.97   33.30
   5   7  -1  240.78   18.90
   5   7   1  293.87   32.50
  -5   7  -1  198.58   34.70
  -5   7  -1  253.27   21.20
  -5  -7   1  241.38   20.20
   5   7   1  251.07   19.40
   5  -7  -1  200.28   30.20
  -5   7  -1  251.57   22.30
   6   7  -1   54.09   24.00
  -6  -7  -1   52.29   10.00
  -6  -7  -1   71.19   13.90
   6   7  -1   58.09   17.40
   6   7   1   56.09   16.40
  -6  -7   1   32.10   13.40
  -6   7  -1   85.39   23.90
   6   7   1   49.50   25.10
  -6   7  -1   64.89   12.80
  -6  -7   1   42.30    9.80
   7  -7   1   59.39   14.90
  -7  -7  -1   92.69   14.70
   7   7  -1   54.79   25.60
  -7  -7   1   76.59   14.00
   7   7   1   37.70   26.50
   8   7  -1   26.90   24.30
   8  -7   1   -7.80   12.10
  -8   7   1   -0.70    9.60
  -8   7  -1   25.40   11.50
   8   7   1   25.80   23.60
   8  -7  -1    4.70   11.70
  -9   7   1    6.80    6.80
  -9  -7  -1   44.40   15.90
   9  -7   1    4.70    8.90
   9  -7  -1    6.30    9.40
  -9  -7   1    3.60   12.10
  -9   7  -1   20.30    7.20
   0   8   1   48.90    7.00
   0  -8  -1   42.50    8.20
   0  -8   1   41.30    7.50
  -1  -8  -1  222.68   16.00
   1   8  -1  255.07   13.50
  -1   8   1  222.68   11.90
  -1  -8   1  252.77   15.80
  -1   8  -1  262.17   12.80
  -1   8  -1  244.38   12.60
   1   8   1  262.47   12.90
  -2   8   1  427.46   19.20
   2   8  -1  436.16   19.70
  -2  -8  -1  453.15   21.50
  -2  -8   1  412.96   21.10
  -2   8  -1  435.76   19.50
   2   8   1  426.16   19.30
  -3  -8  -1   99.39   11.80
   3   8  -1  141.79   12.70
  -3   8   1  136.29   12.40
   3  -8   1  170.08   28.60
  -3  -8   1  143.29   14.70
  -3   8  -1  149.39   25.60
   3   8   1  151.58   12.60
  -3   8  -1  127.99   13.20
   3  -8  -1  148.89   20.80
   4  -8   1   81.79   17.40
   4   8  -1   66.09   10.80
  -4   8   1   44.60   16.40
  -4   8   1   56.39   10.10
   4   8   1   58.39    9.50
  -4   8  -1   59.39   11.00
  -4   8  -1   53.69   16.30
   5  -8   1  130.29   30.50
  -5   8   1   75.19   15.90
   5   8  -1   76.39   13.50
   5   8  -1  107.19   27.50
  -5   8   1   70.39   18.80
  -5  -8  -1  111.19   18.20
   5   8   1   76.79   13.40
  -5   8  -1   70.79   17.70
  -5  -8   1  104.59   18.40
  -5   8  -1  101.79   16.00
   6  -8   1   13.50   13.80
  -6  -8  -1   26.40    9.10
   6   8  -1   32.30   28.20
   6   8  -1    9.20   19.60
  -6  -8  -1   22.50   16.40
  -6  -8   1   16.50   15.50
   6  -8  -1   45.10   14.80
  -6   8  -1   62.59   19.20
  -6   8  -1   36.60   27.90
   6   8   1    9.80   19.60
  -6  -8   1   21.30    9.30
  -7   8   1   29.80   11.00
  -7  -8  -1   26.80    8.90
   7  -8   1   39.40   12.90
   7   8  -1   37.90   30.70
  -7  -8   1   19.20    8.70
   7  -8  -1   32.40   12.00
   8  -8   1   25.50   11.40
  -8   8   1    8.70    8.60
   8  -8  -1   22.00   12.00
  -8   8  -1   -5.00    9.00
   0   9  -1   61.99   10.50
   0  -9  -1   56.49    8.70
   0  -9   1   63.09    9.00
   0   9   1   61.69   10.30
   1   9  -1  176.38   13.40
  -1  -9  -1  186.78   15.20
   1  -9   1  187.98   15.10
  -1  -9   1  189.18   14.60
   1   9   1  193.38   12.90
  -1   9  -1  181.08   24.40
  -2  -9  -1   47.10    9.00
   2   9  -1   46.60    8.20
  -2   9   1   36.60   10.80
   2  -9   1   30.40   15.10
   2   9   1   46.50    8.70
  -2  -9   1   37.50    8.10
  -2   9  -1   49.00    7.30
  -2   9  -1   24.60   10.70
  -3   9   1    3.90    7.40
  -3  -9  -1   -4.00    9.50
  -3   9   1   22.00   17.00
   3   9  -1   -2.50    8.30
  -3   9   1    4.40   12.30
   3  -9   1    0.80   14.40
  -3  -9   1    8.50    8.00
   3  -9  -1   36.60   16.30
  -3   9  -1   -3.50   12.00
   3   9   1   -0.70    8.10
  -3   9  -1   -7.00    7.30
   4   9  -1  248.18   20.90
  -4   9   1  256.47   26.30
   4  -9   1  259.27   28.40
  -4   9   1  244.08   19.90
  -4   9   1  203.38   27.80
   4  -9  -1  291.77   27.50
   4   9   1  256.97   19.80
  -4   9  -1  287.77   27.70
  -4   9  -1  266.17   20.50
  -5   9   1   61.99   18.30
   5   9  -1   34.40   16.20
  -5   9   1   34.80   14.50
  -5  -9  -1   29.60    9.70
   5  -9   1   48.90   14.20
  -5   9   1   60.69   13.90
   5   9   1   20.00   15.50
  -5  -9   1   32.50    9.70
  -5   9  -1   39.40   13.90
   5  -9  -1   46.00   14.00
  -5   9  -1   24.10   17.30
   6  -9   1  139.39   21.60
  -6  -9  -1  134.89   15.00
  -6   9   1  158.68   17.10
   6  -9  -1  116.79   16.30
  -6   9  -1  112.69   17.60
  -6  -9   1  131.09   14.40
  -7   9   1   23.10   10.40
  -7  -9  -1    2.10    8.00
   7  -9   1  -11.60   10.40
  -7  -9   1    5.60    8.00
   7  -9  -1    5.70   11.70
  -7   9  -1   32.30   18.10
  -8   9   1    7.50    7.80
   8  -9   1   -7.70    9.40
   8  -9  -1    3.40    9.50
  -8   9  -1    3.30    7.80
   0 -10  -1  291.97   18.20
   0 -10   1  316.57   18.00
   1 -10   1  116.89   13.30
   1 -10   1  142.09   18.40
  -1 -10  -1  131.99   13.70
   1  10  -1   99.69   15.30
   1 -10  -1  140.39   14.30
  -1 -10   1  134.99   13.40
   1  10   1  116.09   15.70
   2  10  -1  503.05   24.70
   2 -10   1  491.75   32.30
   2 -10   1  498.05   24.90
  -2 -10  -1  521.85   24.70
  -2 -10   1  531.05   24.20
  -2  10  -1  499.05   26.70
   2 -10  -1  477.45   36.70
   2  10   1  498.65   24.80
  -3  10   1  175.28   21.00
   3  10  -1  172.88   19.10
   3 -10   1  152.68   23.50
  -3 -10  -1  191.18   17.20
  -3  10   1  226.38   23.40
  -3  10  -1  177.88   17.20
  -3 -10   1  180.08   16.20
  -3  10  -1  218.08   22.40
   3  10   1  141.19   18.40
   3 -10  -1  224.78   25.20
  -4  10   1   29.60   12.60
   4 -10   1   22.50   12.30
  -4  10   1   36.40   14.30
   4  10  -1   32.40   15.60
  -4 -10   1   36.10   11.10
  -4  10  -1    4.10   14.30
  -4  10  -1   15.20   12.00
   4  10   1    6.40   14.00
   4 -10  -1   34.20   14.00
  -4  10  -1   41.10   16.50
  -5 -10  -1  325.37   19.40
  -5  10   1  269.57   21.40
   5 -10   1  274.07   23.90
  -5  10  -1  286.57   22.20
  -5  10  -1  297.47   22.20
  -5 -10   1  309.37   19.60
   5 -10  -1  285.67   25.10
   6 -10   1   56.09   12.20
  -6 -10  -1   91.09   13.70
  -6  10   1   52.19   11.60
  -6 -10   1   62.49    9.60
  -6  10  -1   53.29   12.20
   6 -10  -1   58.09   13.00
   7 -10   1    8.00   11.00
   7 -10   1   27.80   15.60
  -7 -10  -1   42.30    9.70
  -7  10   1   44.20   10.20
  -7  10  -1   50.09   10.70
   7 -10  -1   30.60   13.90
  -7 -10   1   32.60    8.50
   7 -10  -1   30.90   11.80
   0 -11  -1  101.49   13.10
   0 -11   1   80.59   12.80
   1 -11   1  186.38   15.50
  -1 -11  -1  180.08   15.80
   1  11  -1  213.48   22.00
  -1 -11   1  182.08   14.80
   1  11   1  144.79   15.80
   1 -11  -1  175.58   15.50
  -2 -11  -1   10.70    8.50
   2 -11   1   16.40    7.80
   2 -11   1   -6.60   14.00
   2  11  -1   39.40   13.90
   2 -11  -1   31.20    8.00
  -2 -11   1   17.30    7.60
   2 -11  -1   29.90   16.30
   2  11   1    8.90   13.60
   3 -11   1  307.37   24.20
   3  11  -1  278.37   27.10
  -3 -11  -1  293.57   20.80
   3 -11   1  315.97   19.90
   3 -11  -1  310.27   20.00
   3 -11  -1  285.57   26.80
  -3 -11   1  356.56   19.80
   3  11   1  305.17   27.00
   4 -11   1   26.30   10.00
  -4  11   1   44.10   14.00
   4  11  -1   44.10   21.20
   4 -11   1   17.20   12.30
  -4 -11   1   21.40    9.30
  -4  11  -1   46.80   16.20
   4  11   1   27.10   19.10
   4 -11  -1   29.90   12.60
   5 -11   1   61.49   13.10
  -5 -11  -1   81.19   13.90
  -5  11   1   73.49   13.20
   5 -11   1   78.99   13.10
  -5 -11   1   85.69   14.00
   5 -11  -1   64.19   12.10
  -5  11  -1   81.39   13.90
   6 -11   1  123.89   20.10
  -6  11   1  142.59   16.50
  -6 -11  -1  142.39   18.50
  -6 -11   1  134.49   14.80
   6 -11  -1  114.49   17.10
   6 -11  -1  110.49   15.40
  -6  11  -1  143.69   18.30
   7 -11   1   13.90   17.70
   7 -11   1    1.40    9.30
  -7 -11  -1    0.40    7.60
  -7  11   1    4.20    8.10
  -7 -11   1   13.00    7.50
   7 -11  -1   23.20   14.80
   7 -11  -1    2.60   10.10
  -7  11  -1   25.00    9.20
   0 -12  -1    5.70    7.90
   0 -12   1   -2.10    7.00
   1 -12   1   87.59   13.40
  -1 -12  -1   85.09   10.10
   1  12  -1  101.69   11.50
   1  12   1   84.59   13.50
  -1 -12   1   92.59   13.60
   1 -12  -1  104.09   13.40
   2 -12   1   44.70    9.00
  -2 -12  -1   37.90    9.50
   2 -12   1   36.40   13.10
  -2 -12   1   35.80    8.80
   2 -12  -1   27.10    9.30
   2 -12  -1   47.90   15.30
   3 -12   1   20.50   11.90
   3 -12   1   26.00    8.70
  -3 -12  -1   45.90   10.60
  -3 -12   1   44.00    9.50
   3 -12  -1   22.50   13.30
   3 -12  -1   39.20    9.30
   4 -12   1   75.99   12.40
  -4 -12  -1   72.69   10.10
  -4 -12   1   64.79    9.80
   4 -12  -1   56.29   11.50
   4 -12  -1   51.09   12.60
  -5 -12  -1  143.09   14.10
   5 -12   1  148.69   19.40
   5 -12   1  116.09   16.80
  -5  12   1  135.59   19.90
   5 -12  -1  122.79   18.60
  -5  12  -1  114.89   16.50
   5 -12  -1  127.49   18.90
  -5 -12   1  127.19   13.80
  -6  12   1   29.50   10.40
  -6 -12  -1   31.00    8.00
   6 -12   1   23.00   10.60
   6 -12   1   41.60   12.80
  -6  12  -1   38.60   11.40
   6 -12  -1   23.10   12.10
   6 -12  -1   24.10   11.40
  -6 -12   1   34.80    8.20
   0 -13   1  138.59   14.30
   0 -13  -1  128.39   14.70
   0  13   1  145.79   12.20
  -1 -13  -1  546.45   26.20
   1  13  -1  486.75   25.00
   1 -13   1  567.14   25.80
  -1 -13   1  555.64   25.80
   1  13   1  526.75   24.00
   1 -13  -1  555.64   26.20
  -2 -13  -1   17.40   13.50
   3 -13   1  102.49   15.50
   3 -13  -1   58.69   14.30
   3 -13  -1   72.89   12.40
  -4 -13  -1  132.29   13.60
   4 -13   1  125.69   17.60
  -4 -13   1  117.69   13.60
   4 -13  -1  102.99   17.50
   4 -13  -1  114.29   18.40
  -5 -13  -1   14.00    8.30
   5 -13   1    9.40   10.90
   5 -13   1   22.90   11.30
   5 -13  -1   19.00   11.20
  -5 -13   1   17.50    8.40
   5 -13  -1   29.50   11.90
   6 -13   1   12.10   14.30
   6 -13   1   -2.90    8.40
  -6 -13  -1   16.30    7.10
  -6 -13   1   12.60    6.80
   6 -13  -1   -8.70   13.00
   6 -13  -1    3.60    9.00
   0 -14   1   13.20    8.90
   0 -14  -1   21.80    9.60
   0  14   1   19.10    6.60
   0  14  -1   21.00    7.40
  -1  14   1   46.10    7.00
   1  14  -1   33.90    8.40
   1 -14   1   47.10   10.00
  -1 -14  -1   41.80   10.30
   1  14   1   55.09    8.10
   1 -14  -1   51.19   10.00
  -1 -14   1   56.49   10.30
  -2 -14  -1    5.30   10.50
   2 -14   1   17.20    8.90
   2 -14  -1    2.90    9.60
  -2 -14   1   -1.50    9.50
  -3 -14  -1  132.99   15.20
   3 -14   1  135.39   17.00
   3 -14  -1  126.79   16.90
  -3 -14   1  135.79   15.10
   4 -14   1   65.69   11.60
  -4 -14  -1   59.49    9.60
   4 -14  -1   65.59   11.40
  -4 -14   1   81.69   13.10
  -5 -14  -1   54.29    8.10
   5 -14   1   64.69   11.00
  -5 -14   1   58.79   10.60
   5 -14  -1   49.99   11.90
   0  15  -1  239.18   14.90
   0  15   1  244.78   14.80
   0 -15  -1  220.18   18.00
   0 -15   1  244.58   17.50
  -1 -15  -1  171.78   17.20
   1 -15   1  167.28   15.80
  -1  15   1  161.78   12.20
   1  15   1  139.69   17.00
  -1 -15   1  178.78   16.70
  -1  15  -1  149.19   12.40
   1 -15  -1  162.18   16.40
  -2  15   1   27.00    6.80
  -2 -15  -1   23.40   10.20
   2 -15   1   31.90    9.30
  -2 -15   1   23.70   10.40
   2 -15  -1   17.30    9.30
  -2  15  -1   34.70    6.90
  -3 -15  -1   50.09    9.40
   3 -15   1   59.99   10.00
  -3  15   1   62.09    9.50
   3 -15  -1   51.69   10.00
  -3 -15   1   56.09    9.30
  -4 -15  -1  121.69   12.30
  -4  15   1  102.59    9.30
   4 -15   1  108.19   15.70
  -4 -15   1  122.99   12.00
   4 -15  -1   98.19   16.10
  -4  15  -1   91.59    8.90
   0 -16   1   22.30    8.80
   0 -16  -1    1.30    8.50
   0  16  -1   24.20    8.30
   0  16   1   11.40    7.20
   1 -16   1   92.19   13.20
  -1  16   1   71.59    9.60
  -1 -16  -1   63.49   13.10
  -1  16  -1   65.79   10.20
  -1 -16   1   84.29   15.30
  -1 -16   1   83.29   18.00
   1 -16  -1   73.09   10.50
   2 -16   1   23.00    9.70
  -2  16   1   15.00    5.60
  -2 -16  -1   21.80    8.90
   2 -16  -1   19.20    9.80
  -2  16  -1   14.10    5.80
  -1   0   2    2.00    1.20
   1   0  -2    0.70    0.90
  -1   0  -2    1.00    0.80
  -1   0   2    1.10    1.00
  -1   0   2    2.20    0.60
   1   0  -2    1.00    0.60
  -2   0   2  541.75   19.50
  -2   0   2  558.34   19.40
   2   0  -2  532.45   19.60
  -2   0  -2  579.74   19.70
   2   0   2  542.65   19.60
  -3   0   2    6.60    1.70
  -3   0  -2    5.50    2.30
   3   0   2    3.50    2.10
  -3   0   2    8.00    3.10
  -3   0  -2    6.00    1.60
   3   0  -2    6.60    2.30
   4   0  -2   41.50    5.60
  -4   0  -2   43.20    6.40
  -4   0   2   47.20    6.60
  -4   0  -2   45.50    4.00
  -5   0   2  216.98   19.70
  -5   0   2  280.17   12.30
   5   0   2  261.87   26.40
  -5   0  -2  311.57   19.20
  -5   0  -2  282.77   12.40
   5   0  -2  287.27   14.60
   5   0  -2  237.28   27.70
   6   0   2   16.60   15.70
  -6   0  -2    6.50   21.40
  -6   0  -2    9.00    6.70
   6   0  -2   -1.70   17.20
  -6   0   2    1.20    6.30
  -7   0   2   60.49   11.90
   7   0   2   52.69   17.80
  -7   0  -2    6.20   42.40
   7   0  -2   67.59   17.50
   8   0  -2   38.00   28.30
  -8   0  -2   13.90   21.70
   8   0   2   10.00   23.80
   9   0   2    9.70   17.70
   9   0  -2    7.40   18.50
  -9   0   2   36.80   17.80
   0  -1  -2    1.10    0.50
   0  -1   2    0.90    1.40
   0  -1  -2    2.00    0.60
   0   1  -2    1.30    1.10
   0   1   2    1.60    0.40
   0   1   2    1.80    0.50
   1   1  -2   31.80    2.30
  -1   1   2   35.20    1.70
  -1   1   2   32.50    2.50
  -1   1  -2   34.80    2.70
  -1   1  -2   33.40    1.40
   1   1   2   35.00    2.10
  -2   1   2  109.39    6.40
   2   1  -2  103.99    5.50
  -2   1   2  112.29    4.60
  -2   1  -2  115.29    4.40
  -2   1  -2  111.39    5.70
   2   1   2  111.99    5.30
   2  -1  -2  110.59    4.80
  -2  -1   2  110.59    4.60
  -3  -1  -2   34.40    3.60
  -3   1   2   37.10    6.20
  -3   1   2   38.20    2.80
   3   1  -2   40.10    4.20
   3  -1  -2   34.30    3.60
  -3  -1   2   39.40    3.30
   3   1   2   35.60    3.80
  -3   1  -2   33.30    2.60
  -3  -1   2   32.90    3.00
  -3   1  -2   34.30    5.20
  -4   1   2  784.02   28.30
   4   1  -2  798.42   29.20
  -4  -1  -2  802.52   29.10
  -4   1   2  774.32   30.60
  -4  -1  -2  770.22   28.30
  -4   1  -2  813.32   31.20
  -4  -1   2  754.52   29.00
  -4   1  -2  795.72   28.10
  -4  -1   2  826.22   28.50
  -5   1   2   75.19    6.50
  -5   1   2   46.90   10.40
   5  -1   2   60.79   15.60
  -5  -1  -2   68.59    7.10
  -5  -1  -2   73.69   11.60
   5   1  -2   93.39   16.50
   5   1  -2   70.59    9.90
  -5  -1   2   66.59    6.80
  -5   1  -2   65.69    6.90
  -5  -1   2   37.40   11.00
   5   1   2   77.99   16.40
  -5   1  -2   62.49   12.50
   5  -1  -2   58.99   18.30
  -6   1   2   64.19    9.70
  -6  -1  -2   62.49    8.10
   6  -1   2   55.49   16.80
   6   1  -2   40.60   19.50
  -6   1   2   13.00   36.50
  -6  -1   2   62.59    9.80
   6   1   2   55.99   17.70
  -6   1  -2   42.50   20.60
  -6   1  -2   58.99    7.90
  -6   1  -2   41.50   30.10
   6  -1  -2   60.19   18.00
   7   1  -2   -2.30   17.80
  -7  -1  -2   40.20   13.60
   7  -1   2   27.90   17.60
  -7   1   2  -20.90   11.60
  -7  -1  -2   21.90   51.09
   7  -1  -2    6.20   16.20
  -7  -1   2   10.20   11.50
  -7   1  -2    3.40   28.10
   7   1   2   -6.10   16.40
  -8  -1  -2   72.69   25.10
  -8   1  -2   81.89   18.70
  -9   1   2   44.20   14.60
   9   1  -2   42.30   19.90
   9  -1   2   48.60   24.10
   9  -1   2   58.19   16.30
  -9   1  -2   46.70   21.20
   9  -1  -2   76.89   22.30
   9   1   2   26.00   18.50
   0   2  -2  682.43   23.50
   0   2   2  676.33   23.00
   0   2  -2  676.83   23.20
   0   2   2  679.33   22.90
   0  -2  -2  620.04   23.10
   1  -2   2  121.79    4.70
  -1   2   2  129.99    4.80
  -1   2   2  137.69    5.70
   1   2  -2  123.89    5.50
  -1   2  -2  122.99    4.60
   1   2   2  130.19    5.40
  -1   2  -2  126.69    6.80
  -2   2   2   63.89    3.10
  -2   2   2   62.29    5.20
   2   2  -2   62.19    4.40
   2   2   2   56.59    4.00
  -2   2  -2   61.99    2.80
  -2   2  -2   66.29    6.40
   3   2  -2   69.99    5.30
  -3   2   2   64.69    3.60
  -3   2   2   68.89    6.80
  -3   2  -2   63.09    3.40
  -3   2  -2   66.79    8.10
  -3  -2   2   61.19    4.00
   3   2   2   67.09    4.90
  -4   2   2  487.55   19.40
   4   2  -2  543.05   20.70
  -4  -2  -2  528.55   20.00
  -4   2   2  493.35   21.70
  -4  -2   2  545.85   19.60
  -4  -2   2  514.75   19.50
   4   2   2  537.75   20.50
  -4   2  -2  520.85   18.90
  -4   2  -2  503.75   23.50
   5  -2   2  183.88   24.30
  -5  -2  -2  200.68   10.70
   5   2  -2  206.08   13.30
  -5  -2  -2  181.38   12.70
  -5   2   2  185.58    9.70
   5   2   2  188.98   28.20
  -5   2  -2  201.08   20.30
   5   2   2  189.98   12.50
   5  -2  -2  197.28   25.70
  -5   2  -2  198.18    9.90
  -5  -2   2  187.88   10.30
  -6  -2  -2   16.20    7.40
  -6   2   2   14.70    6.70
   6   2  -2   32.90   11.00
   6   2  -2   14.70   17.90
  -6  -2  -2   22.40    9.70
   6  -2   2   44.80   15.50
  -6   2   2   -7.30   27.70
  -6  -2   2   20.80    6.40
  -6   2  -2   15.20    7.80
  -6  -2   2   22.00    9.40
   6   2   2   28.40   17.10
  -6   2  -2   34.10   25.50
  -6   2  -2   27.10   19.90
   6  -2  -2   22.10   16.40
   7   2  -2   55.99   19.00
   7  -2   2   52.39   16.40
  -7   2   2   72.19   25.30
  -7   2   2   45.20   13.10
  -7  -2  -2   64.59   15.20
  -7   2  -2   74.79   23.10
   7   2   2   66.09   18.50
  -7  -2   2   79.59   13.40
   7  -2  -2   69.99   19.30
   8  -2   2   77.49   19.50
   8   2  -2   51.99   21.40
  -8   2  -2   35.30   16.30
   8  -2  -2   51.59   21.80
  -8  -2   2   52.29   16.80
   8   2   2   59.69   20.30
   9  -2   2   61.79   17.10
  -9   2   2   61.89   13.20
   9   2  -2   28.60   20.30
   9  -2   2   69.89   19.50
   9  -2  -2   50.59   21.60
   9   2   2   34.70   16.80
  -9   2  -2   35.50   16.90
   0   3  -2 3052.79  103.89
   0   3  -2 3020.80  104.09
   0   3   2 3060.59  103.69
  -1   3   2  697.93   23.20
   1   3  -2  666.73   24.00
  -1   3   2  673.63   24.00
  -1   3  -2  626.54   23.10
  -1   3  -2  677.43   24.80
   1   3   2  685.83   23.90
  -2   3   2  258.07   11.00
   2   3  -2  248.58   10.70
  -2   3   2  250.77    9.40
   2   3   2  261.67   10.50
  -2   3  -2  253.37    9.20
  -2   3  -2  275.37   12.40
   3   3  -2   74.79    6.00
  -3   3   2   78.99    4.10
  -3   3   2   73.69    7.30
   3   3   2   81.89    5.60
  -3   3  -2   77.29    9.00
  -3   3  -2   82.29    3.90
  -4   3   2   99.69    9.90
  -4  -3  -2   90.69    7.20
  -4   3   2   95.09    6.10
   4  -3   2  108.49   16.80
   4   3  -2   95.49    8.60
  -4  -3   2   86.79    6.30
  -4  -3   2   82.89    6.60
  -4   3  -2   91.29    5.20
   4   3   2   78.09    7.60
  -4   3  -2   98.29   13.40
  -5   3   2  382.46   16.10
  -5  -3  -2  409.16   19.30
  -5   3   2  414.56   22.40
   5  -3   2  403.16   28.40
   5   3  -2  403.26   19.10
  -5  -3  -2  404.56   17.50
   5   3   2  372.26   33.40
  -5   3  -2  401.06   25.40
  -5  -3   2  401.46   17.20
   5  -3  -2  361.66   28.70
  -5   3  -2  394.26   16.10
   5   3   2  406.16   18.70
  -6   3   2   29.00    7.30
   6   3  -2   23.80   17.00
  -6  -3  -2   28.20    8.00
   6  -3   2   27.90   15.30
  -6  -3  -2   33.00   10.80
   6   3  -2   21.00   11.30
  -6   3   2  -13.70   22.40
  -6  -3   2   37.00    7.90
   6   3   2   29.60   16.80
  -6  -3   2   29.20    9.50
   6  -3  -2   21.60   16.40
  -6   3  -2    4.00   22.20
  -6   3  -2   -0.90   18.00
  -7   3   2   35.80   19.00
   7   3  -2   24.00   18.70
  -7  -3  -2    9.50   15.40
   7  -3   2   48.50   15.10
   7  -3  -2   77.79   19.70
  -7  -3   2   12.20   13.20
   7   3   2   42.60   17.60
  -7   3  -2   37.00   18.70
   8   3  -2   75.99   23.30
   8  -3   2   96.29   19.20
   8   3   2  117.99   21.90
  -8  -3   2   82.59   16.20
   8  -3  -2  118.79   23.50
  -8   3  -2   77.79   15.80
   9  -3   2    4.70   16.00
  -9   3   2   17.10   11.20
   9   3  -2   26.70   19.20
   9  -3   2   24.20   16.90
   9  -3  -2    6.20   20.50
   9   3   2   12.10   16.40
   0   4  -2    2.00    1.90
   0   4  -2    0.00    2.10
   0   4   2   -1.20    1.70
  -1   4   2  631.24   21.50
  -1   4   2  617.24   22.40
   1   4  -2  609.84   22.40
  -1   4  -2  619.54   21.90
   1   4   2  607.24   22.20
  -1   4  -2  600.64   23.00
  -2   4   2   31.00    4.70
   2   4  -2   33.10    4.60
  -2   4   2   31.40    2.40
  -2   4  -2   34.10    6.10
   2   4   2   30.90    4.10
  -2   4  -2   30.40    2.30
  -3   4   2  239.58   11.80
  -3   4   2  239.08    9.20
   3   4  -2  233.68   12.80
  -3   4  -2  236.78    8.90
   3   4   2  240.88   12.10
  -3   4  -2  233.48   13.10
   4  -4   2  459.65   28.50
   4   4  -2  488.15   20.40
  -4   4   2  502.95   17.90
  -4   4   2  516.95   21.60
  -4   4  -2  439.76   17.50
   4   4   2  444.06   34.00
   4  -4  -2  476.15   33.40
  -4   4  -2  503.15   23.80
   4   4   2  487.55   20.00
   5  -4   2   50.49   15.10
   5   4  -2   45.10    8.50
  -5  -4  -2   31.50   11.70
  -5  -4  -2   60.49    8.80
  -5   4   2   55.89    7.40
  -5   4   2   59.69   11.00
  -5  -4   2   57.89    8.00
  -5  -4   2   68.29   10.90
  -5   4  -2   55.09    8.00
  -5   4  -2   41.20   12.60
   5  -4  -2   86.59   17.90
   5   4   2   82.89   20.90
   5   4   2   70.99   10.60
  -5   4  -2   93.09   22.00
  -6   4   2   22.20    8.20
  -6  -4  -2   21.60    9.80
  -6   4   2   39.00   19.30
   6   4  -2   17.70   17.60
   6  -4   2   21.10   14.40
  -6  -4  -2   10.30    9.90
   6   4  -2   25.60   12.00
   6  -4  -2   14.30   17.60
  -6   4  -2    6.80   19.10
   6   4   2   25.20   16.70
  -6  -4   2   22.50   13.40
   6   4   2   47.50   17.50
  -6  -4   2   13.90    9.70
  -6   4  -2   58.49   19.10
   7  -4   2   19.30   15.40
  -7   4   2    9.10   15.30
  -7  -4  -2   -1.80   16.30
  -7  -4  -2   19.40    9.30
   7   4  -2   -5.50   18.40
  -7  -4   2   -7.50   13.40
  -7   4  -2   22.60   15.10
   7  -4  -2  -12.60   17.10
   7   4   2   33.60   18.10
   8  -4   2  155.68   26.60
   8   4  -2  115.79   24.20
   8  -4  -2  200.28   32.50
   8   4   2  135.09   23.50
  -8   4  -2  121.19   18.00
  -9   4   2   89.29   14.10
   9  -4   2  105.69   16.90
   9   4  -2   86.39   19.90
   9  -4  -2  104.29   17.40
  -9  -4   2  154.88   23.90
   9  -4  -2  119.59   22.10
   9   4   2   95.79   17.90
   0   5  -2 1580.84   54.69
   0   5  -2 1573.14   54.89
   0   5   2 1559.74   54.39
  -1   5   2 1035.70   36.30
  -1   5   2 1051.59   37.30
   1   5  -2 1052.99   37.40
  -1   5  -2 1064.39   36.80
  -1   5  -2 1017.30   37.70
   1   5   2 1067.19   37.20
   2   5  -2  125.19    7.70
  -2   5   2  137.09    5.70
  -2   5   2  143.49    7.90
   2   5   2  139.39    7.50
  -2   5  -2  130.89    8.70
  -2   5  -2  134.99    5.70
  -2   5  -2  135.39    6.70
  -3   5   2   44.40    7.40
  -3   5   2   31.70    3.40
   3   5  -2   43.60    7.20
   3   5   2   37.50    5.60
  -3   5  -2   31.70    3.40
  -3   5  -2   36.30    6.60
   4  -5   2  547.65   30.40
   4   5  -2  556.74   23.10
  -4   5   2  573.24   24.00
  -4   5   2  568.84   20.20
   4   5   2  528.25   38.30
  -4   5  -2  579.44   25.90
  -4   5  -2  511.35   19.80
   4  -5  -2  451.55   36.70
  -5  -5  -2  148.89   19.00
  -5   5   2  131.59    9.70
   5  -5   2  130.69   22.60
  -5   5   2   97.39   18.50
  -5  -5  -2  162.48   16.50
  -5   5   2  141.99   18.50
   5   5  -2  148.19   13.90
  -5   5  -2  117.59   17.80
   5   5   2  146.09   12.90
   5  -5  -2  143.09   20.60
  -5   5  -2  164.98   20.30
   5   5   2  137.89   25.10
  -5  -5   2  123.99   17.70
  -5  -5   2  124.79   10.70
  -6  -5  -2   12.80   10.40
  -6   5   2    8.00   14.90
   6  -5   2   17.70   14.10
  -6  -5  -2   35.90   10.70
   6   5  -2   28.90   12.60
   6   5  -2    4.20   17.60
   6  -5  -2   15.00   16.20
  -6  -5   2   14.30    8.90
  -6  -5   2   24.60    9.30
   6   5   2   13.70   11.70
  -6   5  -2   21.80   16.50
   6   5   2   42.40   19.10
   7  -5   2  107.09   17.70
   7   5  -2   84.69   20.60
  -7  -5  -2   53.99   19.20
  -7  -5  -2   58.09   10.60
  -7  -5   2   83.09   14.00
   7  -5  -2  118.79   21.90
   7   5   2   98.89   20.40
  -7   5  -2   47.10   15.00
  -7  -5   2   72.09   15.80
   8  -5   2  -12.80   13.20
   8  -5   2    9.60   17.70
   8   5  -2    9.70   22.60
   8  -5  -2   31.40   24.30
  -8   5  -2    9.40   11.70
  -9   5   2   32.20    9.50
   9  -5   2   33.60   13.30
  -9  -5  -2   -6.30   18.60
   9   5  -2   43.80   20.30
  -9  -5   2   47.10   13.90
   9   5   2   28.60   19.70
  -9   5  -2   26.90   10.60
   9  -5  -2   23.60   12.60
   0   6  -2  168.88    8.40
   0   6  -2  179.78    8.50
   0   6   2  169.68    7.80
  -1   6   2   77.99    5.10
   1   6  -2   90.99    6.40
  -1   6   2   87.69    5.90
  -1   6  -2   81.59    5.60
   1   6   2   80.49    5.90
  -1   6  -2   88.69    6.80
  -2   6   2  570.54   20.80
  -2   6   2  594.04   22.80
   2   6  -2  581.24   22.90
  -2   6  -2  581.64   23.50
  -2   6  -2  573.24   21.50
   2   6   2  592.34   22.60
  -3   6   2  402.66   17.90
  -3   6   2  421.86   15.10
   3   6  -2  408.86   18.00
  -3  -6   2  387.76   19.70
  -3   6  -2  374.46   14.90
  -3   6  -2  362.86   16.10
   3   6   2  415.36   17.60
  -3   6  -2  410.86   19.30
  -4   6   2  318.77   13.00
   4   6  -2  283.97   16.30
   4  -6   2  288.87   25.40
  -4   6   2  310.77   17.30
   4   6   2  297.07   16.10
  -4   6  -2  303.97   19.30
   4  -6  -2  273.37   33.80
   4   6   2  263.57   39.00
   5   6  -2   64.39   10.20
  -5  -6  -2   67.79   11.30
  -5   6   2   52.89   15.50
  -5  -6  -2   49.99   13.30
  -5   6   2   68.39   12.20
   5  -6   2   65.49   15.60
  -5   6   2   68.99   10.20
  -5   6  -2   76.49   13.70
   5   6   2   58.89    9.50
  -5   6  -2   64.69   15.60
  -5   6  -2   92.09   24.60
  -5  -6   2   48.80    7.70
  -5  -6   2   59.89   10.70
   5  -6  -2   76.69   21.00
   5   6   2   46.60   41.90
   6   6  -2  110.19   21.10
   6  -6   2  112.59   17.80
   6   6  -2   96.39   16.10
  -6  -6  -2  154.58   17.40
  -6  -6  -2  174.28   18.80
  -6   6  -2   98.89   22.70
   6  -6  -2  145.19   21.70
  -6  -6   2  127.09   16.10
  -6   6  -2  137.49   21.40
   6   6   2  156.38   22.30
  -6  -6   2  137.09   17.60
   6   6   2  110.39   22.90
  -7  -6  -2   16.30    9.30
   7   6  -2    8.20   19.50
  -7  -6   2    6.70    8.10
  -7   6  -2   33.50   13.20
   7   6   2   35.20   21.30
   7  -6  -2   26.50   21.70
   8  -6   2   95.39   14.10
  -8   6   2   96.99   14.70
   8   6  -2  137.19   24.40
   8   6   2  108.79   23.90
  -9  -6  -2   12.30   18.80
   9   6  -2   -9.40   20.60
  -9   6   2    5.00    7.10
   9  -6   2   -6.80   11.10
   9  -6  -2   -4.60   11.40
   9   6   2   -0.80   21.80
  -9  -6   2   12.00   11.60
  -9   6  -2    2.70    8.70
   0   7  -2  685.43   25.10
   0  -7   2  655.33   28.60
   0   7   2  653.43   24.40
   0   7  -2  647.34   24.90
  -1   7   2   52.99    5.50
   1   7  -2   52.09    7.10
  -1   7  -2   46.60    6.30
  -1   7  -2   45.40    6.90
   1   7   2   43.10    5.70
  -1  -7   2   44.50    7.60
   2   7  -2  327.87   15.30
  -2   7   2  310.07   14.60
  -2  -7  -2  308.27   18.80
  -2   7  -2  315.67   15.30
   2   7   2  310.57   14.50
  -2   7  -2  297.17   13.60
  -2  -7   2  315.67   16.80
  -3   7   2  201.78    9.50
   3   7  -2  200.18   13.00
  -3   7   2  194.58   12.70
  -3  -7  -2  160.88   18.60
  -3  -7   2  182.08   15.00
   3   7   2  207.38   12.40
  -3   7  -2  223.48   14.40
  -4   7   2  176.78   14.80
   4   7  -2  153.88   14.00
  -4   7   2  145.99   10.20
  -4   7  -2  177.08   16.60
   4   7   2  169.88   13.00
  -4   7  -2  170.78   20.50
  -4   7  -2  191.38   33.10
  -4  -7   2  171.48   20.00
  -5   7   2   -4.30   12.30
  -5  -7  -2   -1.20   10.30
  -5  -7  -2    6.20   16.70
   5   7  -2    2.30   10.00
   5   7   2   23.60   25.30
  -5  -7   2   -9.80    7.20
  -5  -7   2   -2.60    9.90
  -5   7  -2   12.80   13.70
  -5   7  -2   16.80   13.20
  -5   7  -2  -14.30   19.70
   5   7   2   -4.30    9.50
   6   7  -2   91.09   25.60
   6   7  -2   88.69   18.20
  -6  -7  -2   89.49   16.10
  -6  -7  -2   93.19   14.90
  -6  -7   2  148.29   20.70
  -6   7  -2   91.29   14.90
  -6  -7   2   97.89   15.00
   6   7   2  105.99   26.60
  -6   7  -2   96.49   24.40
   6  -7  -2  112.09   22.80
  -6   7  -2   88.89   22.60
   6   7   2  108.89   18.20
   7   7  -2  207.98   28.00
  -7  -7  -2  193.28   17.50
   7  -7   2  168.18   21.10
  -7  -7   2  194.48   15.70
   7   7   2  156.18   29.60
   8   7  -2   61.09   23.70
   8  -7   2   25.50   12.30
   8   7   2   38.10   26.40
   8  -7  -2   39.20   13.20
  -9   7   2   41.00    7.10
  -9  -7  -2   56.99   14.70
   9  -7   2   33.00   10.00
  -9  -7   2   41.10   10.40
   9  -7  -2   58.29   10.70
  -9   7  -2   35.50    8.00
   0  -8   2   57.69    8.30
   0   8  -2   49.30    8.30
   0  -8  -2   56.59    8.60
   0   8   2   49.10    7.00
   1   8  -2  200.08   12.20
  -1  -8  -2  182.98   15.30
   1  -8   2  184.58   15.10
   1   8   2  218.38   11.50
  -1  -8   2  199.58   14.30
  -1   8  -2  211.78   11.70
  -1   8  -2  192.58   11.20
   2   8  -2  322.17   16.60
  -2  -8  -2  318.17   18.80
  -2   8   2  305.47   15.60
  -2  -8   2  326.17   17.40
  -2   8  -2  336.87   16.50
   2   8   2  334.37   16.30
  -3   8   2   60.39    8.40
   3  -8   2   65.19   16.40
  -3  -8  -2   58.19   10.70
   3   8  -2   54.19    8.30
  -3  -8   2   56.89    8.90
  -3   8  -2   50.29   14.50
  -3   8  -2   57.99    8.80
   3   8   2   61.09   10.50
  -4   8   2  218.28   29.20
   4  -8   2  220.08   27.50
   4   8  -2  244.88   17.80
  -4   8   2  219.28   17.80
  -4   8  -2  252.57   18.70
  -4  -8   2  242.28   22.00
  -4   8  -2  202.48   28.40
   4   8   2  225.68   16.60
   5  -8   2   13.90   15.50
  -5   8   2   57.29   14.30
  -5  -8  -2   36.10   10.90
   5   8  -2   84.39   25.60
   5   8  -2   24.70   13.20
  -5   8   2   10.80   18.50
  -5   8  -2   39.50   15.40
  -5   8  -2   44.60   17.40
   5   8   2   23.00   12.60
  -5  -8   2   23.60   10.40
  -5  -8   2   36.60   10.50
  -6  -8  -2   69.49   11.00
   6  -8   2   79.89   14.30
  -6  -8  -2   32.20   19.90
   6   8  -2   70.79   20.30
   6   8  -2   78.19   27.40
   6   8   2   41.10   18.70
  -6   8  -2   33.30   25.80
  -6   8  -2   64.09   18.50
  -6  -8   2   58.29   10.10
  -6  -8   2  100.59   16.80
   7  -8   2   18.40   12.20
   7   8  -2   21.00   28.00
  -7   8   2   20.80   10.20
  -7  -8  -2   21.50    9.20
   7  -8  -2    1.80   12.60
  -7  -8   2   35.60    9.00
   8  -8   2   62.09   11.70
  -8   8   2   47.60    9.10
  -8   8  -2   50.19   10.40
   8  -8  -2   38.50   12.50
   0   9   2    4.00    6.80
   0  -9   2  -12.60    6.10
   0   9  -2    3.90    6.70
   0  -9  -2    2.50    7.20
   1  -9   2    4.70    7.40
   1   9  -2    2.60    6.80
  -1  -9  -2    9.80    7.50
   1   9   2    5.00    6.70
  -1   9  -2    7.10    7.40
  -1  -9   2    4.30    6.60
  -1   9  -2   -9.40   10.00
   2  -9   2  255.87   26.70
  -2   9   2  257.27   20.70
   2   9  -2  228.98   15.70
  -2  -9  -2  248.78   17.80
  -2   9  -2  238.88   14.80
  -2  -9   2  227.08   23.60
  -2   9  -2  213.18   21.90
   2   9   2  249.28   15.50
   3  -9   2  183.18   25.40
  -3   9   2  201.48   23.60
   3   9  -2  182.78   15.80
  -3  -9  -2  182.08   19.00
  -3   9   2  233.58   25.10
   3  -9  -2  187.98   31.30
  -3   9  -2  191.98   22.80
   3   9   2  218.98   15.30
  -3   9  -2  199.68   15.70
  -3  -9   2  186.08   15.90
  -4   9   2   49.30   14.20
   4  -9   2   52.59   15.30
   4   9  -2   49.50   12.10
  -4   9   2   45.40   13.80
  -4  -9   2   34.20   12.10
   4   9   2   38.80   11.00
  -4   9  -2   33.60   11.10
  -4   9  -2   61.79   14.00
   4  -9  -2   11.00   15.80
  -5   9   2  127.49   19.00
  -5  -9  -2  128.49   16.20
   5   9  -2   69.29   17.70
   5  -9   2  116.59   16.50
   5   9   2  117.29   17.60
  -5  -9   2  131.79   16.50
   5  -9  -2  104.29   16.60
  -5   9  -2  102.29   15.90
  -5   9  -2  154.38   27.70
  -5  -9   2  106.59   15.00
  -6  -9  -2  195.08   16.70
  -6   9   2  182.18   17.00
   6  -9   2  169.68   20.80
  -6  -9   2  151.78   15.20
   6  -9  -2  132.99   21.40
  -6   9  -2  147.09   18.60
   7  -9   2    9.70   10.60
   7  -9   2   31.00   16.60
  -7   9   2   23.00   10.90
  -7  -9  -2   14.10    8.30
   7  -9  -2    1.00   12.10
  -7  -9   2   20.10    8.90
  -8   9   2  116.79   12.10
   8  -9   2  139.29   16.60
   8  -9  -2  121.69   16.80
  -8   9  -2  103.29   13.20
   0 -10   2   99.69   12.60
   0  10  -2  102.49   15.70
   0 -10  -2  105.49   13.90
   1 -10   2  135.19   17.20
  -1 -10  -2  141.39   14.40
   1  10  -2  158.88   15.60
   1 -10   2  129.79   14.20
  -1 -10   2  142.39   13.90
  -1  10  -2   98.39   16.50
   1  10   2  133.59   15.70
   1 -10  -2  152.58   14.70
   2 -10   2  554.54   26.10
  -2 -10  -2  556.54   26.30
   2 -10   2  552.74   32.40
   2  10  -2  538.75   26.60
   2 -10  -2  556.84   39.90
  -2 -10   2  579.34   25.40
   2  10   2  527.95   25.90
  -2  10  -2  543.85   28.40
  -3 -10  -2   32.90   10.60
   3  10  -2   11.60   11.50
  -3  10   2   43.20   15.60
   3 -10   2   25.40   12.90
  -3  10  -2   17.30   11.00
   3  10   2   45.80   11.90
  -3 -10   2   43.40    9.00
  -3  10  -2   19.60   10.40
   3 -10  -2   61.59   16.30
   4 -10   2   51.79   13.20
  -4  10   2   89.39   14.60
   4  10  -2   56.99   15.60
   4  10   2   92.49   15.30
  -4  10  -2   55.79   12.20
  -4  10  -2   57.89   17.70
   4 -10  -2   59.89   15.50
  -4  10  -2   73.39   15.10
  -5  10   2   30.80   11.40
  -5 -10  -2   14.90    8.90
   5 -10   2   26.40   11.30
  -5  10  -2   27.70   12.30
  -5 -10   2   20.00    9.10
   5 -10  -2   22.00   13.60
  -5  10  -2   23.50   13.40
   6 -10   2   53.29   13.90
  -6 -10  -2   53.59    9.50
  -6  10   2   48.40   10.80
   6 -10   2   37.60   11.40
  -6 -10   2   67.29    9.60
   6 -10  -2   55.39   13.10
  -6  10  -2   71.79   12.40
  -7  10   2  109.99   14.70
  -7 -10  -2  166.68   15.60
   7 -10   2  140.59   17.40
  -7  10  -2  126.99   16.20
  -7 -10   2  141.09   13.80
   7 -10  -2  156.48   19.40
   0 -11   2    2.80    7.00
   0 -11  -2   21.90    7.50
   1 -11   2  226.98   16.40
   1  11  -2  231.18   22.20
  -1 -11  -2  232.68   17.20
   1  11   2  215.08   16.70
   1 -11  -2  235.58   17.10
  -1 -11   2  216.78   15.50
  -2 -11  -2  146.79   16.60
   2 -11   2  144.19   16.80
   2 -11   2  152.88   14.90
   2  11  -2  156.38   22.50
   2 -11  -2  187.98   16.20
   2 -11  -2  162.18   19.40
   2  11   2  151.08   21.40
  -2 -11   2  163.08   14.30
   3  11  -2  159.18   19.40
   3 -11   2  160.28   22.60
  -3 -11  -2  183.68   19.10
   3 -11   2  185.88   16.70
  -3 -11   2  207.28   16.30
   3  11   2  171.78   26.40
   3 -11  -2  183.98   28.20
  -3  11  -2  196.58   19.20
   4  11  -2   45.80   25.30
   4 -11   2   69.79   11.10
   4 -11   2   84.09   12.90
  -4  11   2   59.99   13.30
   4 -11  -2   64.99   13.50
   4  11   2   73.29   23.60
  -4  11  -2   92.59   22.70
  -4  11  -2   59.59   11.20
  -4 -11   2   70.39   10.50
   5 -11   2   18.60   11.40
  -5 -11  -2   11.50    8.10
   5 -11   2  -11.90   11.00
  -5  11   2   16.50   11.00
  -5 -11   2    4.50    8.10
   5 -11  -2   27.30   11.60
  -5  11  -2  -10.60   13.50
  -6  11   2  108.19   14.90
  -6 -11  -2   62.59   13.10
   6 -11   2   95.49   19.20
   6 -11   2   65.49   13.90
  -6 -11   2   67.89   12.40
   6 -11  -2   65.19   13.90
  -6  11  -2   78.89   13.80
   6 -11  -2   73.49   13.20
  -7 -11  -2    9.30    8.00
  -7  11   2   13.60    8.00
   7 -11   2   23.50    9.30
  -7 -11   2    9.10    7.20
  -7  11  -2   30.50    9.40
   7 -11  -2   22.60   10.90
   7 -11  -2   -8.00   14.10
   0 -12   2   79.89   12.80
   0 -12  -2  101.49   14.10
  -1 -12  -2   14.90    8.20
   1  12  -2   21.00   10.30
   1 -12   2   26.60    8.10
   1  12   2   30.00    8.00
   1 -12  -2   21.40    8.50
  -1 -12   2   21.20    7.90
   2 -12   2  103.29   14.00
   2 -12   2  112.29   14.10
  -2 -12  -2   94.99   15.90
   2 -12  -2  109.89   18.10
   2 -12  -2   94.99   14.70
  -2 -12   2  104.79   13.60
  -3 -12  -2  336.27   22.80
   3 -12   2  333.77   20.40
   3 -12   2  316.17   22.90
   3 -12  -2  310.07   28.10
   3 -12  -2  335.67   20.90
  -3 -12   2  344.77   19.80
   4 -12   2   92.59   13.00
   4 -12   2   66.79   11.80
  -4 -12  -2   84.29   11.50
   4 -12  -2  103.89   13.20
   4 -12  -2   79.39   14.10
  -4 -12   2   83.29   10.30
  -5 -12  -2   76.29   13.30
  -5  12   2   78.59   13.20
   5 -12   2  120.49   19.20
   5 -12   2  108.99   16.30
  -5 -12   2   79.89   13.00
   5 -12  -2   71.29   12.80
  -5  12  -2  135.39   22.30
   6 -12   2   30.30   10.40
   6 -12   2   55.49   13.60
  -6 -12  -2   50.79    8.90
  -6  12   2   20.10   10.20
   6 -12  -2   52.99   12.40
  -6  12  -2   31.30   12.40
  -6 -12   2   30.80    8.20
   6 -12  -2   49.30   12.20
   0  13   2    4.30    6.30
   0 -13  -2    4.20    8.30
   0 -13   2    6.40    7.50
   1 -13   2   53.79    9.00
  -1 -13  -2   69.69   10.20
   1  13  -2   66.09   10.20
   1 -13  -2   61.69   10.30
   1  13   2   86.49   11.80
  -1 -13   2   70.59    9.60
  -2 -13  -2   25.40   11.50
  -2 -13   2   44.00   15.20
   3 -13   2   14.70    9.30
   3 -13  -2   15.30   10.30
  -3 -13   2   22.70    9.90
   3 -13  -2   12.40   14.30
   4 -13   2   27.80   10.60
  -4 -13  -2   22.10    8.30
  -4 -13   2   13.60   11.30
   4 -13  -2   -6.20    9.90
   4 -13  -2   -5.10   14.10
   5 -13   2   40.90   11.90
   5 -13   2   24.10   10.40
  -5 -13  -2   37.50    8.90
  -5 -13   2   25.80    8.60
   5 -13  -2    5.80   12.30
   5 -13  -2   14.60   10.80
   6 -13   2   38.90   14.90
  -6  13   2   46.20    7.60
   6 -13   2   48.40    9.30
   6 -13  -2   52.19   13.40
   0  14  -2   28.80    8.00
   0 -14  -2   14.20    9.40
   0 -14   2   24.40    8.70
   0  14   2   28.10    6.70
  -1  14   2   36.40    6.70
  -1 -14  -2   34.50   10.80
   1 -14   2   38.60    9.20
  -1 -14   2   39.90    9.60
   1 -14  -2   27.10    9.90
   2 -14   2   60.39   10.70
  -2 -14  -2   74.19   12.70
   2 -14  -2  100.69   15.70
  -2 -14   2   74.19   10.80
   3 -14   2   19.00    9.80
  -3 -14   2   29.90    9.60
   3 -14  -2   11.80   10.40
  -4 -14  -2   22.90    8.40
   4 -14   2   28.90   10.30
   4 -14  -2   49.40   10.80
  -4 -14   2   31.40    9.00
  -5 -14  -2   10.20    6.90
   5 -14   2   19.00   11.60
  -5  14   2    5.10    6.10
   5 -14  -2   14.80   11.70
  -5 -14   2   19.00    7.20
   0  15   2    6.00    6.70
   0  15  -2    9.30    8.00
   0 -15  -2    3.20    9.70
   0 -15   2   26.50    8.60
  -1 -15  -2   76.59   11.50
   1 -15   2   76.59   10.30
  -1  15   2   81.89   10.80
  -1  15  -2   73.69    8.60
  -1 -15   2   68.19   10.30
   1 -15  -2   72.19   10.80
   1  15   2   72.79   10.50
   2 -15   2  111.49   14.20
  -2 -15  -2   82.59   12.10
  -2  15   2   73.29   10.10
  -2 -15   2   86.29   14.80
   2 -15  -2   70.89   11.00
   3 -15   2  162.98   15.70
  -3 -15  -2  131.59   13.90
  -3  15   2  112.39   10.40
  -3 -15   2  139.79   15.00
   3 -15  -2  117.89   15.80
  -4  15   2   60.39    8.20
   4 -15   2   60.29   10.80
  -4 -15  -2   40.50    7.90
  -4 -15   2   48.20    8.80
   4 -15  -2   39.80   11.00
   0  16   2   14.30    6.80
   0 -16   2    2.50    8.10
   0 -16  -2   20.80    9.30
  -1 -16  -2  120.69   16.50
   1 -16   2  111.99   14.10
  -1  16   2  123.49   10.20
  -1 -16   2  124.89   19.70
  -1  16  -2  108.19   10.80
   1 -16  -2  144.19   15.30
   2 -16   2   58.59    9.60
  -2  16   2   45.10    6.00
   2 -16  -2   61.89   10.30
  -2 -16   2   42.50   11.30
  -2  16  -2   43.70    6.60
   0   0  -3   -0.10    0.40
   0   0   3    0.30    0.30
  -1   0  -3  100.69    4.10
  -1   0   3   92.99    3.70
  -2   0   3   10.70    2.50
  -2   0  -3    8.70    1.60
  -2   0   3    9.40    1.40
   2   0  -3    7.40    2.00
  -3   0  -3   22.50    2.40
  -3   0  -3   21.70    3.40
  -3   0   3   22.80    2.70
  -3   0   3   21.20    3.80
   3   0  -3   21.30    3.70
  -4   0   3  171.68    7.60
   4   0  -3  167.18    8.70
  -4   0  -3  145.09    7.20
  -4   0   3  161.18   11.30
  -4   0  -3  162.78    9.20
   5   0  -3    9.30   16.30
  -5   0   3    2.20    3.70
   5   0   3   16.50   14.70
   5   0  -3   -1.50    6.40
  -5   0  -3    6.20    4.10
  -5   0  -3    6.50    8.60
  -6   0   3  230.98   13.00
   6   0   3  244.48   25.80
  -6   0  -3  210.18   14.10
  -6   0  -3  207.58   34.30
   6   0  -3  223.78   28.90
  -7   0  -3  292.17   44.80
   7   0   3  297.57   27.20
   7   0  -3  298.77   29.40
  -7   0   3  267.37   20.70
  -8   0  -3    1.10   20.20
   9   0   3   -3.30   14.30
  -9   0  -3   41.70   22.40
  -9   0   3   36.90   19.00
   9   0  -3    4.00   19.40
   0   1   3    0.20    0.40
   0  -1   3    1.00    1.00
   0  -1  -3   -0.40    0.80
   0   1  -3   -0.90    1.20
  -1   1   3   56.29    2.80
  -1   1   3   59.29    2.50
   1   1  -3   58.39    3.10
   1  -1  -3   56.09    4.40
   1   1   3   63.19    3.00
  -1   1  -3   61.19    3.30
   2   1  -3  480.25   18.20
  -2   1   3  500.05   17.70
  -2   1   3  496.15   18.30
  -2   1  -3  500.15   18.40
   2  -1  -3  507.85   17.70
   2   1   3  524.45   18.20
  -2  -1   3  503.95   17.80
  -2  -1   3  506.05   17.40
  -2   1  -3  491.75   17.40
  -3   1   3  739.13   27.90
  -3  -1  -3  784.02   27.40
   3   1  -3  747.43   27.50
  -3   1   3  790.42   26.90
  -3  -1   3  760.22   27.00
  -3  -1   3  731.93   26.80
   3  -1  -3  784.42   27.00
  -3   1  -3  749.23   26.60
  -3   1  -3  768.62   28.10
   3   1   3  762.02   27.40
   4   1  -3    9.90    3.60
  -4   1   3    8.40    5.50
  -4  -1  -3   12.80    2.80
  -4   1   3   15.80    3.10
  -4  -1  -3   15.50    3.40
  -4   1  -3   13.20    2.50
  -4   1  -3    3.80    4.90
  -4  -1   3    4.50    5.20
   4  -1  -3   14.40    3.60
  -4  -1   3   12.50    2.80
   4   1   3   15.40    3.70
   5  -1   3   45.30   16.50
  -5  -1  -3   63.29   11.20
  -5   1   3   49.99    6.30
  -5   1   3   38.50    9.20
  -5  -1  -3   43.10    5.40
   5   1  -3   43.00    7.30
   5  -1  -3   50.59   16.60
  -5  -1   3   56.29    6.60
   5   1   3   56.49   15.90
  -5   1  -3   42.70   11.60
  -5   1  -3   37.20    5.00
  -6  -1  -3  217.98   33.00
   6  -1   3  234.58   25.90
   6   1  -3  184.38   27.50
  -6  -1  -3  215.48   14.30
  -6   1   3  214.88   12.70
   6  -1  -3  208.48   27.50
  -6   1  -3  232.98   37.00
  -6  -1   3  202.28   13.10
  -6   1  -3  212.58   14.40
   6   1   3  222.28   26.00
  -6   1  -3  229.68   33.60
  -7  -1  -3   -1.00   22.20
   7  -1   3   29.10   16.00
  -7   1   3   19.30   12.10
   7   1  -3   -8.70   17.00
  -7   1  -3    6.00   25.90
   7  -1  -3    4.50   17.20
   7   1   3   16.40   17.60
  -7  -1   3   22.30   11.30
   8   1  -3  -17.10   23.50
   8  -1   3   11.20   25.20
  -8  -1  -3   50.69   22.70
   8   1   3   30.40   21.10
  -8   1  -3  -20.70   17.90
   8  -1  -3    9.90   30.40
  -8  -1   3   22.40   17.60
   9  -1   3   10.30   14.60
  -9   1   3   32.00   14.80
   9   1  -3   43.80   20.70
  -9   1  -3   47.60   17.80
   9   1   3   26.80   15.70
   9  -1  -3   36.70   20.80
   0   2   3  102.49    4.10
   0   2  -3  102.69    5.10
   0   2   3  107.99    4.00
   0   2  -3  106.49    4.50
  -1   2   3    1.90    1.50
  -1   2   3    4.00    0.80
   1  -2   3    3.70    0.70
   1   2  -3    2.90    1.70
  -1   2  -3    4.50    2.70
  -1   2  -3    3.10    0.50
   1   2   3    3.90    1.50
  -2   2   3 2056.59   71.99
  -2   2   3 2057.19   72.69
   2   2  -3 2148.19   72.89
  -2   2  -3 2108.69   73.89
  -2   2  -3 2121.89   71.79
   2   2   3 2166.58   72.69
  -3   2   3  164.68    6.80
   3   2  -3  161.38    8.20
  -3   2   3  166.98    8.90
  -3  -2   3  171.28    7.20
   3   2   3  163.98    7.90
  -3  -2   3  165.98    6.90
  -3   2  -3  155.78   10.30
  -3   2  -3  163.68    6.40
  -4  -2  -3   32.70    5.30
   4  -2   3   17.50   15.70
  -4   2   3   28.10    4.00
   4   2  -3   28.50    4.70
  -4   2   3   28.50    5.80
  -4   2  -3   26.50    3.60
  -4  -2   3   22.40    3.80
   4   2   3   25.80    4.80
  -5   2   3  127.79    8.10
  -5  -2  -3  126.59   11.40
  -5   2   3  104.19   14.70
   5   2  -3  122.29   11.70
  -5  -2  -3  111.39    9.10
   5  -2   3  134.99   17.50
  -5  -2   3  117.59    8.30
  -5   2  -3  129.99   20.10
   5  -2  -3  144.99   20.20
   5   2   3  108.49   18.10
  -5   2  -3  119.19    8.00
   6   2  -3  279.47   28.60
  -6   2   3  340.57   35.90
  -6   2   3  276.77   14.60
  -6  -2  -3  238.18   20.50
  -6  -2  -3  242.58   16.00
   6   2  -3  252.87   20.10
   6  -2   3  232.58   26.00
  -6   2  -3  246.58   24.30
  -6  -2   3  262.77   14.80
   6   2   3  288.57   27.50
   6  -2  -3  228.68   28.40
  -6   2  -3  217.18   36.20
  -6   2  -3  245.28   34.10
   7   2  -3  195.78   26.80
  -7   2   3  201.18   20.50
  -7   2   3  142.19   30.50
  -7  -2  -3  138.09   17.40
   7  -2   3  211.38   24.10
  -7  -2   3  200.28   19.90
   7   2   3  197.48   26.90
   7  -2  -3  186.68   28.60
  -7   2  -3  151.68   24.90
  -8  -2  -3    6.00   25.90
   8  -2   3   26.20   17.30
   8   2  -3  -19.00   19.10
   8  -2  -3   35.00   22.00
  -8  -2   3   -6.20   14.60
   8   2   3  -21.70   18.20
  -8   2  -3   25.10   16.20
  -9   2   3    6.30   12.40
   9  -2   3   33.20   16.30
   9  -2   3   23.00   20.90
   9   2  -3   37.80   20.00
   9  -2  -3   36.90   22.40
   9   2   3   24.80   16.40
  -9   2  -3   32.30   15.80
   0   3  -3    4.20    2.20
   0   3  -3    4.00    1.70
   0   3   3    3.00    1.40
   1   3  -3  371.96   14.20
  -1   3   3  378.46   13.30
  -1   3   3  374.76   14.10
   1   3   3  378.26   14.00
  -1   3  -3  381.66   15.40
  -2   3   3  833.22   28.40
   2   3  -3  828.12   29.50
  -2   3   3  804.92   29.20
  -2   3  -3  809.62   28.00
   2   3   3  821.62   29.20
  -2   3  -3  803.72   30.80
   3   3  -3  483.45   19.20
  -3   3   3  494.85   17.90
  -3   3   3  487.85   19.40
  -3   3  -3  510.75   21.70
  -3   3  -3  508.05   17.50
   4  -3   3   31.70   14.90
  -4   3   3   35.50    6.20
   4   3  -3   30.60    5.60
  -4   3   3   30.30    4.30
   4   3   3   30.60    4.80
  -4   3  -3   32.10    8.50
  -4   3  -3   26.70    3.80
  -4  -3   3   23.60    4.00
  -4  -3   3   23.80    3.80
  -5   3   3   97.49    7.70
   5   3  -3   96.69   12.20
  -5  -3  -3   73.59    9.00
   5  -3   3   84.79   15.70
  -5   3   3  117.89   15.50
  -5  -3  -3   94.69   11.60
   5   3   3   74.99   17.50
  -5   3  -3   87.99   14.80
  -5   3  -3   99.69    8.20
  -5  -3   3   94.79    8.50
   5  -3  -3   91.29   18.60
   5   3   3  101.89   10.50
   6   3  -3   19.10   17.20
  -6   3   3   25.00    7.20
   6  -3   3   28.20   14.40
   6   3  -3   22.30   11.70
  -6  -3  -3   34.80    8.30
  -6  -3  -3   33.20   10.80
  -6   3   3   14.80   22.90
  -6   3  -3   70.09   22.30
  -6  -3   3   19.10    7.30
   6  -3  -3   29.30   17.00
  -6  -3   3   26.00    9.30
  -6   3  -3   -0.50   18.40
   6   3   3   39.60   17.10
   7   3  -3   44.70   18.60
   7  -3   3   30.90   16.60
  -7  -3  -3   37.20   16.70
  -7   3   3   68.09   19.20
  -7  -3   3   20.50   13.00
   7  -3  -3    5.60   18.50
   7   3   3   42.10   18.10
  -7   3  -3   11.40   18.20
   8   3  -3   37.00   22.30
   8  -3   3    1.90   15.30
  -8  -3   3   48.00   14.10
   8  -3  -3   32.90   21.50
   8   3   3   15.10   19.40
  -8   3  -3   40.70   14.70
   9  -3   3   28.50   15.00
   9  -3   3   11.70   17.60
  -9   3   3   32.80   11.30
   9   3  -3   15.60   20.20
   9  -3  -3   32.90   20.80
  -9  -3   3   68.29   19.50
   9   3   3   13.70   15.60
   0   4  -3    6.20    2.30
   0   4   3    5.40    1.70
   0   4  -3    6.00    2.10
  -1   4   3  273.97   11.00
  -1   4   3  283.47   10.10
   1   4  -3  273.27   11.20
   1   4   3  263.97   10.80
  -1   4  -3  278.27   10.60
  -1   4  -3  278.87   12.20
  -2   4   3  626.14   22.80
  -2   4   3  630.34   21.50
   2   4  -3  615.24   23.00
   2   4   3  618.74   22.70
  -2   4  -3  567.64   21.20
  -2   4  -3  616.44   24.30
  -3   4   3    3.70    3.80
  -3   4   3   10.60    1.90
   3   4  -3   13.60    4.00
  -3   4  -3    7.40    1.70
  -3   4  -3    2.80    5.70
   3   4   3    7.00    3.30
  -4   4   3   43.30    6.90
   4   4  -3   39.20    6.50
  -4   4   3   54.39    5.00
   4  -4   3   67.19   12.80
   4   4   3   29.40   20.20
   4  -4  -3   31.50   21.40
  -4   4  -3   39.60    9.30
   4   4   3   45.20    7.70
  -4   4  -3   43.90    4.50
  -4  -4   3   54.29    6.80
  -5   4   3   67.49   11.20
   5  -4   3   86.79   13.90
  -5  -4  -3   93.49   12.40
   5   4  -3   91.89   12.60
  -5   4   3   87.79    7.90
  -5  -4  -3   89.19   13.00
  -5   4  -3   73.69   13.60
   5  -4  -3   79.09   18.40
   5   4   3   79.39   18.90
  -5  -4   3   65.49    8.50
  -5   4  -3   79.59   10.60
   5   4   3   95.29   11.30
  -5  -4   3   80.89   11.90
   6  -4   3  278.07   25.60
   6   4  -3  295.17   24.50
  -6   4   3  293.37   16.30
  -6  -4  -3  342.97   21.60
   6   4  -3  274.87   29.30
  -6  -4  -3  297.77   19.70
  -6   4   3  209.58   27.00
  -6   4  -3  248.48   32.60
   6  -4  -3  276.07   30.60
  -6   4  -3  270.87   31.00
  -6  -4   3  293.07   17.30
  -6  -4   3  304.47   21.10
   6   4   3  291.87   29.30
  -7   4   3   43.00   17.50
   7   4  -3   71.59   20.40
   7  -4   3   57.29   16.30
  -7  -4  -3   59.09   17.60
  -7  -4  -3   75.59   11.00
   7   4   3   49.30   18.90
   7  -4  -3   49.30   19.90
  -7  -4   3   42.70   14.40
  -7   4  -3   57.79   15.90
   8  -4   3   46.50   18.60
   8  -4   3   66.39   16.40
   8   4  -3   77.79   23.10
   8   4   3   50.89   20.60
   8  -4  -3   37.20   23.90
  -8   4  -3   30.90   13.90
   9   4  -3   52.59   19.70
  -9   4   3   19.70   10.30
   9  -4   3   52.59   15.20
   9   4   3   10.50   15.70
  -9  -4   3   18.00   15.10
   9  -4  -3    1.40   22.20
   0   5   3   20.40    3.20
   0   5  -3   24.70    3.70
   0   5  -3   24.00    4.00
  -1   5   3  257.07   10.90
   1   5  -3  267.17   11.20
  -1   5   3  271.27    9.90
  -1   5  -3  258.67   11.90
  -1   5  -3  260.57   10.50
   1   5   3  261.57   10.70
  -2   5   3 1944.91   67.49
  -2   5   3 1962.20   66.29
   2   5  -3 1931.51   67.79
  -2   5  -3 1873.31   68.49
  -2   5  -3 1931.01   66.69
   2   5   3 1949.20   67.49
   3   5  -3   38.30    5.60
  -3   5   3   40.10    6.40
   3   5   3   39.60    5.40
  -3   5  -3   34.20    3.60
  -3   5  -3   36.60    7.10
   4  -5   3   49.60   12.20
  -4   5   3   37.60    7.40
  -4   5   3   38.40    5.30
   4   5  -3   33.20    7.10
   4   5   3   32.40    5.80
   4  -5  -3    7.50   21.80
  -4   5  -3   35.10    9.50
  -4   5  -3   27.70    3.70
   4   5   3   71.79   22.10
   5  -5   3   43.60   14.10
  -5   5   3   77.39    8.30
  -5   5   3   70.39   16.30
  -5  -5  -3   79.79   11.70
   5   5  -3   67.29    9.80
  -5  -5  -3   81.99   12.10
  -5   5   3   60.89   11.60
  -5  -5   3   72.59   11.10
   5   5   3   76.19   21.20
  -5   5  -3   84.39   18.20
   5  -5  -3   81.09   21.10
  -5   5  -3   68.79   13.80
  -5  -5   3   71.59    8.70
   5   5   3   70.79   11.80
   6   5  -3   90.49   15.00
  -6  -5  -3   73.09   11.90
   6  -5   3   75.39   14.60
   6   5  -3   48.00   18.90
  -6   5   3   60.99   10.40
  -6  -5  -3   55.39   12.00
  -6   5   3   63.69   17.70
  -6  -5   3   69.89   10.20
   6   5   3   75.99   19.50
  -6   5  -3   62.39   20.90
  -6  -5   3   60.39   10.40
   6  -5  -3   68.39   19.10
  -6   5  -3   89.59   18.30
   7  -5   3  104.79   17.40
   7   5  -3   71.79   20.60
  -7  -5  -3   73.79   11.20
  -7  -5  -3   45.20   19.20
   7   5  -3   74.79   25.60
   7  -5  -3   92.49   21.90
  -7   5  -3   80.79   15.30
  -7  -5   3   77.99   16.20
  -7  -5   3   87.19   13.40
   7   5   3   78.39   21.10
   8  -5   3   23.20   12.50
   8   5  -3   36.10   21.70
  -8   5   3   25.30   11.20
  -8   5  -3   32.60   12.60
   8  -5  -3   41.50   26.00
   8   5   3   13.60   21.00
   9  -5   3   66.59   13.40
   9   5  -3   52.89   20.80
  -9   5   3   68.79    9.70
   9  -5  -3   59.99   14.00
   9   5   3   57.59   17.30
  -9  -5   3  119.29   19.00
   0   6   3  138.39    6.70
   0   6  -3  134.89    7.40
   0   6  -3  137.29    7.50
   1   6  -3 1074.39   37.80
  -1   6  -3  951.70   41.00
   1   6   3 1070.99   37.40
  -1   6  -3 1079.89   37.20
  -2   6   3  205.68   10.50
  -2   6   3  194.28    8.30
   2   6  -3  206.08   11.30
  -2   6  -3  215.98   12.20
   2   6   3  213.58   10.40
  -2   6  -3  193.68    9.50
  -3   6   3  474.95   19.60
  -3   6   3  474.05   17.10
   3   6  -3  448.66   19.90
  -3  -6   3  434.86   20.90
  -3   6  -3  481.75   21.60
  -3   6  -3  418.26   18.10
   3   6   3  473.85   19.40
  -4   6   3  258.67   16.00
  -4   6   3  247.68   11.30
   4   6  -3  237.68   15.20
   4  -6   3  234.88   21.40
  -4   6  -3  237.68   18.40
   4   6   3  242.88   14.20
  -5  -6  -3  344.57   22.80
  -5   6   3  326.27   23.90
  -5  -6  -3  314.77   24.10
  -5   6   3  341.37   22.10
   5  -6   3  295.37   25.20
   5   6  -3  340.17   20.30
  -5   6   3  342.17   15.70
  -5   6  -3  328.07   31.00
  -5  -6   3  348.57   17.20
  -5   6  -3  336.77   27.30
  -5   6  -3  320.57   25.00
   5  -6  -3  298.07   35.30
  -5  -6   3  353.26   22.70
   5   6   3  336.87   19.30
   5   6   3  312.67   38.80
   6  -6   3  470.25   27.40
  -6  -6  -3  463.35   26.10
  -6  -6  -3  436.76   24.90
   6   6  -3  444.36   30.30
   6   6  -3  402.76   33.10
  -6   6  -3  450.35   27.90
  -6   6  -3  360.56   41.50
   6   6   3  438.16   27.50
   6  -6  -3  457.15   35.50
  -6   6  -3  405.26   37.40
   6   6   3  398.26   35.80
  -6  -6   3  443.46   24.10
  -6  -6   3  448.56   23.40
   7  -6   3   -0.20   13.90
  -7  -6  -3   16.50    9.60
   7   6  -3   47.80   20.80
  -7  -6   3   18.80    8.30
  -7   6  -3   24.80   12.10
   7   6   3   33.50   27.40
   7  -6  -3   34.80   24.50
   8   6  -3   32.00   22.60
  -8   6   3    6.80    9.00
   8  -6   3   37.10   18.60
   8   6   3   -8.00   21.90
   9   6  -3   28.30   20.50
  -9   6   3   30.50    8.10
  -9  -6  -3   31.70   25.40
  -9   6  -3   17.00    9.20
   9  -6  -3   31.70   11.90
  -9  -6   3   33.80   11.00
   9   6   3   70.09   33.10
   0   7  -3  419.36   17.00
   0   7   3  418.86   16.40
   0   7  -3  449.66   17.30
   0  -7   3  386.46   20.20
   1   7  -3   30.60    5.00
  -1   7  -3   17.00    4.20
  -1   7  -3   20.10    4.90
   1   7   3   26.50    4.00
  -1  -7   3   20.30    6.50
  -2   7   3  429.96   17.70
  -2  -7  -3  385.96   23.20
   2   7  -3  434.26   18.50
  -2   7  -3  425.46   19.10
   2   7   3  434.06   17.90
  -2   7  -3  376.66   16.70
  -2  -7   3  400.06   19.70
   3   7  -3  128.29   11.60
  -3   7   3  122.09   11.00
  -3   7   3  128.59    7.40
  -3  -7  -3  102.89   12.90
  -3  -7   3  123.99   12.90
   3   7   3  102.59   10.40
  -3   7  -3  127.79   12.70
   4   7  -3  388.86   20.60
  -4   7   3  399.86   20.70
  -4   7   3  398.66   16.90
  -4   7  -3  392.26   35.90
  -4   7  -3  418.26   23.00
  -4   7  -3  434.66   26.00
   4   7   3  401.66   19.90
  -4  -7   3  428.96   23.90
  -5  -7  -3   87.29   12.60
  -5  -7  -3   67.69   18.00
  -5   7   3   78.49    9.40
  -5   7   3   81.69   14.00
   5   7  -3   76.79   12.60
   5   7   3   76.79   11.40
  -5  -7   3   90.59    9.90
  -5  -7   3   90.89   12.00
  -5   7  -3   96.59   20.00
  -5   7  -3   97.99   14.60
   6   7  -3   57.09   18.70
  -6  -7  -3   45.20   15.10
  -6  -7  -3   42.20   10.30
   6   7  -3   79.69   21.40
   6  -7   3   37.70   14.80
  -6  -7   3   39.80   13.60
  -6   7  -3   57.59   13.50
   6  -7  -3   41.20   28.30
  -6   7  -3   -3.50   19.20
   6   7   3   27.70   25.80
   6   7   3   64.79   16.40
  -6  -7   3   47.00    9.40
  -6   7  -3   52.19   23.70
  -7  -7  -3   91.39   15.90
   7   7  -3  131.39   26.30
  -7   7   3   88.39   13.30
   7  -7   3   82.79   14.20
   7   7   3  121.79   29.60
  -7  -7   3   85.09   12.90
   8  -7   3   42.90   13.00
  -8   7   3   42.50   10.50
   8   7  -3  109.19   24.10
   8  -7  -3   35.80   13.60
  -9  -7  -3   40.20   15.90
  -9  -7   3   31.30    9.40
  -9   7  -3   12.10    7.50
   0  -8  -3 1299.87   48.40
   0   8  -3 1315.07   46.10
   0   8   3 1215.58   45.00
   0  -8   3 1227.98   47.50
  -1  -8  -3  252.87   17.20
   1   8  -3  266.77   14.20
   1  -8   3  250.87   16.60
  -1   8  -3  265.77   13.50
   1   8   3  263.07   13.00
  -1   8  -3  231.28   13.00
  -1  -8   3  259.47   15.50
  -2  -8  -3  109.19   15.40
   2   8  -3  120.49   11.70
   2   8   3  131.89   10.70
  -2  -8   3  121.89   12.50
  -2   8  -3  124.09   11.40
  -3  -8  -3    2.50   10.30
  -3   8   3   33.80    7.20
   3   8  -3   28.90    7.90
   3  -8   3   34.20   15.90
  -3   8  -3   32.70   13.80
  -3  -8   3   25.20    7.30
  -3   8  -3   30.00    8.80
   3   8   3   19.90    7.20
   4   8  -3   37.70    9.50
   4  -8   3   12.70   15.30
  -4   8   3   52.39   16.80
  -4   8   3   56.39   10.10
   4   8   3   42.80    9.50
  -4   8  -3   57.59   16.30
  -4  -8   3   51.99   11.40
  -4   8  -3   27.70   10.70
   5   8  -3   45.10   13.50
   5  -8   3   14.90   14.00
  -5  -8  -3   34.50   10.90
  -5  -8   3   39.20   10.20
   5   8   3   19.90   12.70
  -5   8  -3   26.20   16.20
  -5   8  -3   28.70   18.40
   6   8  -3  141.29   24.60
  -6   8   3  162.58   19.10
   6   8  -3  165.18   29.30
   6  -8   3  158.88   23.00
  -6  -8  -3  186.88   17.70
  -6  -8  -3  173.98   29.10
  -6   8  -3  150.18   35.40
  -6  -8   3  254.87   36.20
  -6   8  -3  195.38   29.60
  -6  -8   3  176.88   15.60
  -7   8   3   -0.40    9.10
   7   8  -3   -5.00   29.10
   7  -8   3    1.30   11.60
  -7  -8  -3   -9.20    8.60
   7  -8  -3   -5.60   13.50
  -7  -8   3   13.70    7.60
   8  -8   3  136.39   16.90
  -8   8   3  155.88   13.70
   8   8  -3  143.29   31.70
  -8   8  -3  133.69   15.80
   8  -8  -3  146.89   20.20
   0  -9   3  136.29   13.20
   0   9  -3  125.59   11.90
   0  -9  -3  127.49   15.50
   1   9  -3   42.40    8.20
  -1  -9  -3   43.70    9.00
   1  -9   3   39.00    8.70
   1   9   3   41.10    7.40
  -1   9  -3   41.20    6.70
  -1  -9   3   29.50    7.40
  -1   9  -3   41.40    8.60
  -1   9  -3   53.29   11.00
   2   9  -3  167.48   14.90
   2  -9   3  129.89   19.30
   2  -9   3  195.38   25.10
  -2  -9  -3  202.28   16.70
  -2   9  -3  165.48   20.50
   2   9   3  172.58   13.70
  -2   9  -3  198.78   13.80
  -3  -9  -3   20.60   11.40
   3  -9   3   34.20   13.00
  -3   9   3   43.80   13.20
  -3   9   3   20.10   14.40
   3   9  -3   45.90    9.60
  -3   9  -3   46.00   12.70
  -3   9  -3   33.70    9.20
   3   9   3   33.60    8.90
  -3  -9   3   27.20    7.70
   3  -9  -3   53.09   17.90
   4  -9   3  460.75   30.90
   4   9  -3  459.75   26.50
  -4   9   3  479.65   27.60
  -4   9  -3  435.06   31.00
   4   9   3  478.65   25.00
  -4  -9   3  481.75   25.40
  -4   9  -3  454.65   26.50
   4  -9  -3  451.55   34.80
   5   9  -3   75.89   18.60
  -5  -9  -3   93.79   16.30
  -5   9   3  116.69   18.00
   5  -9   3   81.59   14.20
   5   9   3   79.49   16.70
  -5   9  -3   75.19   19.90
  -5   9  -3   65.09   14.70
  -5  -9   3   48.60   13.90
  -5  -9   3  108.79   15.70
   5  -9  -3   83.49   16.80
  -6   9   3   30.90   10.20
  -6  -9  -3   31.60    9.50
   6  -9   3   23.60   12.00
   6  -9  -3   32.10   13.10
  -6  -9   3   25.10    8.20
  -6   9  -3    1.90   14.60
   7  -9   3   59.89   17.90
   7  -9   3   26.70   12.50
  -7  -9  -3   18.00   10.00
  -7   9   3   36.30   15.50
  -7   9  -3   31.10   18.20
   7  -9  -3   24.80   17.00
   8  -9   3   16.70    9.70
  -8   9   3   20.10    7.10
   8  -9  -3   29.60   11.00
  -8   9  -3   11.40    8.80
   0 -10   3 1085.49   42.30
   0  10  -3 1045.50   42.50
   0 -10  -3 1106.39   43.10
   1 -10   3   68.29    9.30
   1 -10   3   42.10   14.20
   1  10  -3   68.59   10.60
  -1 -10  -3   66.29    9.90
  -1 -10   3   53.39    8.40
   1  10   3   57.49   10.80
  -1  10  -3   61.69   10.60
   1  10   3   64.79    9.40
   1 -10  -3   55.29    9.90
   2  10  -3  122.29   15.90
  -2 -10  -3   83.79   11.00
   2 -10   3  110.29   13.60
   2 -10   3   82.49   14.00
   2  10   3   78.79   11.40
  -2  10  -3   94.99   13.30
  -2  10  -3  106.49   17.80
   2  10   3   90.29   11.30
   2 -10  -3  102.99   19.90
  -2 -10   3   84.89   12.40
   3  10  -3  243.68   20.30
  -3 -10  -3  212.18   20.50
  -3  10   3  208.08   25.10
   3 -10   3  227.98   25.40
   3 -10   3  248.28   18.00
   3 -10  -3  187.98   31.50
  -3 -10   3  240.58   16.50
  -3  10  -3  248.48   19.30
  -3  10  -3  225.88   22.10
   3  10   3  233.98   20.40
   4  10  -3  157.38   25.20
  -4  10   3  161.88   19.90
   4 -10   3  165.78   21.20
  -4  10  -3  159.28   21.30
  -4  10  -3  143.29   23.70
   4  10   3  140.29   17.50
  -4 -10   3  146.49   17.40
  -4  10  -3  134.69   21.10
   4 -10  -3  125.39   18.80
   5 -10   3  -17.30    9.70
  -5  10   3   21.90   10.20
  -5 -10  -3   18.10    9.00
  -5  10  -3   -1.20   14.40
  -5  10  -3  -22.60   11.50
  -5 -10   3   -4.30    8.20
   5 -10  -3   15.50   14.00
  -6 -10  -3   18.20    9.00
   6 -10   3   12.40   10.50
   6 -10   3   25.40   13.50
  -6  10   3   13.80    9.50
  -6  10  -3   29.40   13.50
  -6 -10   3   13.40    7.70
  -6  10  -3   25.60   12.30
   6 -10  -3   27.20   12.90
  -7 -10  -3   33.90    9.50
   7 -10   3   -1.00   10.40
  -7  10   3   27.20    8.70
   7 -10  -3   39.10   12.10
  -7 -10   3   16.90    7.90
  -7  10  -3   16.80   11.00
   0 -11  -3   -3.90    7.50
   0 -11   3   11.90    6.70
   1  11  -3  138.99   21.10
  -1 -11  -3  185.08   16.40
   1 -11   3  169.58   14.30
   1 -11  -3  136.99   15.30
   1  11   3  155.88   14.30
  -1 -11   3  132.49   13.00
   2  11  -3   18.90   13.40
  -2 -11  -3   18.50    9.00
   2 -11   3   28.40   13.00
   2 -11   3   14.50    8.50
   2  11   3   30.00   10.10
   2  11   3   45.20   14.80
  -2 -11   3   27.50    7.40
   2 -11  -3   16.80    8.80
   2 -11  -3   18.40   18.00
   3 -11   3   86.59   14.60
   3  11  -3   84.69   17.50
   3 -11   3   83.49   13.00
  -3 -11  -3   80.49   13.00
   3  11   3  105.59   18.80
  -3  11  -3   85.49   11.90
   3 -11  -3   88.89   17.60
  -3 -11   3  101.49   13.40
   4 -11   3  331.47   21.10
   4 -11   3  305.67   23.70
  -4  11   3  343.87   22.60
   4 -11  -3  353.16   26.80
  -4  11  -3  357.66   22.60
  -4 -11   3  343.07   20.50
   5 -11   3   18.30   12.00
  -5  11   3   12.30   10.30
  -5 -11  -3   27.60    8.80
   5 -11   3    5.90   10.60
  -5  11  -3   52.79   15.20
  -5 -11   3   26.70    8.80
  -5  11  -3   23.00   11.60
   5 -11  -3    4.50   12.20
  -6  11   3   16.00    9.90
   6 -11   3   35.30   14.10
  -6 -11  -3   28.30   10.90
   6 -11   3   42.70   14.10
  -6  11  -3   22.10   13.00
  -6 -11   3   14.50    8.10
   6 -11  -3   45.70   12.50
  -7  11   3   35.30    8.30
  -7  11   3   18.50   10.60
   7 -11   3   23.00    9.50
  -7 -11  -3   35.90    8.60
   7 -11  -3   33.20   13.80
   7 -11  -3   23.90   11.20
  -7  11  -3   36.20    9.70
   0 -12  -3   14.50    8.40
   0 -12   3    3.50    7.50
  -1 -12  -3    9.90    8.60
   1 -12   3    3.90    7.40
   1  12   3   23.30    7.90
   1 -12  -3   19.40    8.20
  -1 -12   3   27.10    8.00
   2  12  -3    9.10   22.30
   2 -12   3   32.20    8.50
   2 -12   3   15.70   11.70
  -2 -12  -3   21.50    9.70
   2 -12  -3   15.50    9.00
   2  12   3   13.80    9.60
  -2 -12   3   27.80    7.90
   3 -12   3    6.90    8.80
   3 -12   3   16.90   10.40
  -3 -12  -3   17.60   11.80
   3 -12  -3   -9.50   14.80
   3 -12  -3   25.70    9.40
  -3 -12   3    6.00    7.80
  -4  12   3   26.60   12.30
  -4 -12  -3   62.89   11.00
   4 -12   3   39.30   11.60
   4 -12   3   44.80   11.50
  -4 -12   3   40.90    9.10
   4 -12  -3   54.09   14.00
   4 -12  -3   45.30   11.50
  -5 -12  -3   39.70    8.80
   5 -12   3   28.30    9.80
   5 -12   3   64.99   13.30
  -5  12   3   47.30   12.10
   5 -12  -3   43.00   12.40
  -5 -12   3   52.69   10.90
  -6 -12  -3   18.60    8.40
   6 -12   3    2.40    9.60
  -6  12   3   28.60   10.00
   6 -12   3   11.30   20.90
  -6 -12   3   15.70    8.20
   6 -12  -3   25.80   11.90
   6 -12  -3    2.50   11.40
  -6  12  -3   13.00   12.60
   0 -13  -3   15.60    8.30
   0 -13   3    6.40    6.80
   0  13   3   -1.00    6.20
  -1 -13  -3   69.89   10.40
   1 -13   3   61.99    9.30
   1  13   3   65.19    8.10
  -1 -13   3   64.89    9.30
   1 -13  -3   58.79    9.80
  -2 -13  -3   51.29   11.80
   2 -13   3   42.80   11.00
  -2 -13   3   53.89    9.90
   2 -13  -3   62.39   14.10
   3 -13   3   52.49   10.60
   3 -13  -3   19.90   14.80
  -3 -13   3   34.30    9.70
   3 -13  -3   42.20   11.50
   4 -13   3   40.60   11.80
   4 -13   3   46.70   19.20
  -4 -13  -3   41.40    8.50
   4 -13  -3   55.29   15.60
   4 -13  -3   54.89   11.80
  -4 -13   3   64.59   13.30
   5 -13   3   68.19   12.50
   5 -13   3   96.49   16.30
  -5 -13  -3   88.29   13.80
   5 -13  -3   58.19   14.20
  -5 -13   3   81.99   13.70
   5 -13  -3   49.00   11.60
  -6 -13  -3   76.59   10.60
  -6  13   3   61.39    7.90
   6 -13   3   32.90   15.90
   6 -13  -3   64.59   11.10
   6 -13  -3   64.99   13.40
  -6 -13   3   77.19   10.70
   0  14  -3  145.79   13.80
   0 -14   3  149.09   15.70
   0  14   3  153.08   12.00
   0 -14  -3  192.18   17.60
  -1 -14  -3  112.29   17.80
   1 -14   3  154.28   15.50
  -1  14   3  133.49   10.90
   1 -14  -3  121.89   16.80
   1  14   3  109.79   12.60
  -1 -14   3  130.99   14.90
  -2  14   3   16.00    5.80
  -2 -14  -3   14.60   12.00
   2 -14   3   11.80    9.10
   2 -14  -3    9.40    9.90
  -2 -14   3   22.70    9.40
   3 -14   3   13.90    9.30
  -3 -14   3   14.60    9.70
   3 -14  -3   17.30   10.20
  -4 -14  -3   97.09   13.20
   4 -14   3   98.49   15.60
  -4 -14   3   97.59   14.80
   4 -14  -3  129.69   16.80
  -5 -14  -3   45.40    7.90
  -5  14   3   25.00    6.20
   5 -14   3   36.80   12.60
  -5 -14   3   29.10    7.70
   5 -14  -3   30.60   12.10
   0 -15   3   28.80    8.90
   0  15   3   28.30    7.00
   0 -15  -3   47.70   10.90
   0  15  -3   26.80    8.90
  -1 -15  -3   50.89   11.20
  -1  15   3   74.29   10.10
   1 -15   3   33.10    9.40
  -1  15  -3   25.20    7.70
   1  15   3   47.80    9.60
  -1 -15   3   54.09    9.80
   1 -15  -3   48.70   10.30
  -2 -15  -3   12.90   11.50
  -2  15   3   14.80    5.90
   2 -15   3   21.90    9.40
  -2 -15   3   26.80   11.40
   2 -15  -3   25.60   10.10
   3 -15   3   40.90    9.30
  -3  15   3   56.59    8.80
  -3 -15  -3   38.20    8.60
  -3 -15   3   45.70   10.10
   3 -15  -3   38.90    9.90
   4 -15   3   41.00   10.90
  -4 -15  -3   38.90    7.40
  -4  15   3   39.40    5.80
  -4 -15   3   38.10   10.70
   4 -15  -3   69.99   11.20
   0 -16   3   10.60    7.80
   0  16   3    2.30    6.50
   1 -16   3  204.18   15.00
  -1  16   3  196.18   11.70
  -1 -16  -3  188.88   18.70
  -1 -16   3  180.68   20.70
   1 -16  -3  165.08   21.60
  -1  16  -3  183.78   12.30
   2 -16   3   40.30    9.10
  -2  16   3   31.50    5.70
  -2 -16  -3   37.90    8.00
  -2  16  -3   31.70    6.30
   2 -16  -3   38.00   10.20
   0   0  -4 1671.13   57.19
   0   0   4 1698.43   57.19
   1   0  -4   -0.30    1.10
  -1   0   4    0.80    0.60
  -1   0  -4    1.00    1.00
  -2   0   4 1922.21   65.59
  -2   0  -4 1947.21   66.09
   2   0  -4 1883.81   65.79
  -3   0  -4    4.70    2.10
  -3   0   4    1.90    1.50
  -3   0   4    3.20    3.40
   3   0  -4    3.30    2.40
  -3   0  -4    0.10    1.50
  -4   0   4    9.60    5.50
  -4   0  -4   12.10    2.60
   4   0  -4    9.70    3.80
  -4   0  -4    9.60    3.70
  -4   0   4   11.80    2.90
  -5   0  -4  443.16   23.10
   5   0  -4  464.85   20.10
   5   0   4  468.25   30.40
  -5   0   4  453.65   18.00
  -5   0  -4  432.26   17.90
  -6   0  -4    1.80   20.00
  -6   0   4    4.20    5.90
   6   0  -4  -16.60   17.50
  -6   0  -4   -0.80    7.30
   6   0   4    9.00   15.50
  -7   0   4   40.20   11.50
  -7   0   4    8.70   25.20
  -7   0  -4   49.30   27.40
   7   0   4   29.20   15.70
   7   0  -4   16.50   19.20
   8   0   4   21.30   20.00
   8   0  -4    4.30   24.80
  -8   0  -4  -22.70   20.00
  -9   0  -4   29.80   19.50
   9   0   4   53.79   16.50
   9   0  -4   75.29   22.10
   0  -1   4  300.97   10.70
   0   1   4  320.07   10.80
  -1   1   4  707.93   24.20
   1   1  -4  687.83   24.60
  -1  -1   4  712.73   24.20
  -1   1  -4  696.23   24.70
  -2   1   4 1880.01   66.59
  -2   1   4 2007.10   66.59
   2   1  -4 1851.91   66.99
  -2   1  -4 1991.60   67.29
   2  -1  -4 1915.61   66.49
  -2  -1   4 2025.60   66.69
   2   1   4 1945.81   66.99
  -2   1  -4 1952.10   66.29
  -3   1   4  101.29    6.50
  -3   1   4   96.59    4.80
   3   1  -4  104.99    6.10
  -3  -1  -4   99.29    5.70
  -3  -1   4   96.19    5.00
   3   1   4  100.99    5.70
   3  -1  -4  101.69    5.40
  -3   1  -4   92.09    4.40
  -3   1  -4   95.79    6.40
  -4   1   4  173.18   10.70
  -4  -1  -4  171.58    9.30
   4   1  -4  166.58    9.50
  -4   1   4  199.18    8.40
  -4  -1  -4  178.88    8.20
   4  -1   4  219.18   30.40
  -4  -1   4  201.68    8.60
  -4   1  -4  175.58    7.80
   4  -1  -4  176.18    9.10
  -4   1  -4  171.78   14.20
  -5   1   4  134.69    8.60
   5   1  -4  126.29   12.40
  -5  -1  -4  142.39    9.20
  -5  -1  -4  151.28   13.10
   5  -1   4  170.18   23.60
  -5   1  -4  152.78    8.80
   5  -1  -4  156.58   20.20
   5   1   4  133.39   18.10
  -5   1  -4  147.79   18.90
  -5  -1   4  146.69    8.80
   6  -1   4   85.69   16.70
   6   1  -4  110.59   18.80
  -6  -1  -4   71.59   19.60
  -6   1   4  101.09   10.40
  -6  -1  -4   82.89   12.40
   6   1  -4   94.89   19.50
  -6   1  -4   65.79   21.70
  -6   1  -4   90.59   12.50
   6  -1  -4   82.19   18.80
  -6  -1   4   90.29   10.60
   6   1   4   90.29   17.00
   7   1  -4  -16.20   17.00
   7  -1   4  -22.50   15.10
  -7   1   4   11.60   11.90
   7   1   4    0.30   16.50
  -7  -1   4  -12.10   10.60
  -7  -1   4    9.00   17.30
   7  -1  -4   20.10   18.20
  -7   1  -4   36.60   24.60
  -8  -1  -4   -7.50   20.90
   8  -1   4  -18.60   17.30
   8   1  -4    0.40   21.10
   8   1   4    0.50   16.00
  -8   1  -4  -14.40   18.20
  -8  -1   4   21.30   15.90
   8  -1  -4   34.70   25.30
  -9   1   4   89.99   16.00
   9  -1  -4  114.49   21.70
   9   1   4   62.59   15.30
  -9   1  -4  103.79   17.80
   0   2  -4   31.20    2.50
   0   2  -4   33.30    3.90
   0   2   4   34.50    1.80
  -1   2   4  560.04   19.40
   1   2  -4  539.55   20.00
  -1   2   4  547.85   19.70
  -1   2  -4  561.84   21.10
   1   2   4  583.34   19.90
   2   2  -4  836.12   30.90
  -2   2   4  861.31   30.50
  -2   2   4  867.41   30.10
   2   2   4  867.21   30.70
  -2   2  -4  865.21   29.60
  -2   2  -4  904.41   32.00
  -3   2   4  113.39    6.90
   3   2  -4  110.89    6.80
  -3   2   4  115.29    5.30
   3   2   4  114.29    6.30
  -3  -2   4  110.99    5.20
  -3  -2   4  112.99    5.60
  -3   2  -4  114.19    4.80
  -3   2  -4  121.29    9.30
   4  -2   4  249.18   25.00
  -4   2   4  224.78   12.30
  -4  -2  -4  227.68   12.80
   4   2  -4  245.38   12.10
  -4   2   4  238.28    9.90
  -4   2  -4  250.77   16.40
  -4   2  -4  212.38    9.30
  -4  -2   4  236.78   10.40
   4   2   4  230.58   11.20
  -5   2   4  510.35   19.80
   5  -2   4  507.35   30.60
  -5  -2  -4  513.45   20.60
   5   2  -4  534.85   22.70
  -5  -2  -4  529.85   22.70
  -5  -2   4  522.55   20.50
   5  -2  -4  459.85   35.50
  -5   2  -4  510.75   29.70
   5   2   4  459.25   32.70
  -5   2  -4  505.35   19.60
  -6  -2  -4   30.90   16.80
  -6  -2  -4   58.79    9.20
   6   2  -4   61.09   12.30
   6   2  -4   29.60   18.00
  -6   2   4   66.59   10.10
   6  -2   4   66.49   14.90
  -6  -2  -4   54.29   11.70
   6  -2  -4   92.39   18.60
   6   2   4   61.69   16.70
  -6   2  -4   41.70   27.20
  -6  -2   4   56.39    7.80
  -7  -2  -4   11.50   17.80
  -7   2   4   39.80   12.40
   7   2  -4   36.50   20.10
   7  -2   4    8.30   14.80
  -7   2  -4    5.90   20.50
   7   2   4   -9.20   17.40
  -7  -2   4   24.90   11.40
   7  -2  -4   22.60   17.60
   8   2  -4   78.99   22.30
   8  -2   4   74.99   17.30
  -8  -2  -4   53.19   25.10
   8   2   4   88.99   20.30
  -8   2  -4   51.19   16.60
  -8  -2   4   75.59   14.40
   8  -2  -4   72.09   24.20
   9   2  -4  175.78   28.20
   9  -2   4  155.38   21.00
   9  -2   4  130.49   23.40
  -9   2   4  146.49   18.00
   9  -2  -4  130.19   24.90
   9   2   4   90.89   16.80
  -9   2  -4  119.49   17.30
   0   3   4 2218.58   74.79
   0   3   4 2205.38   74.89
   0   3  -4 2166.28   75.29
   0   3  -4 2189.78   75.69
   1   3  -4  346.47   12.60
  -1   3   4  338.57   12.70
   1   3  -4  330.57   13.00
  -1   3   4  344.07   12.10
   1   3   4  334.87   12.70
  -1   3  -4  345.47   14.50
  -2   3   4  647.14   23.50
   2   3  -4  658.73   23.90
  -2   3   4  655.53   22.70
  -2   3  -4  631.14   22.30
  -2   3  -4  633.34   25.50
   2   3   4  661.63   23.60
   3   3  -4   93.79    6.70
  -3   3   4   93.29    6.70
  -3   3   4   96.89    4.70
  -3   3  -4   96.49    9.90
  -3   3  -4   89.89    4.20
   4  -3   4   95.69   14.60
  -4   3   4   83.79    5.50
  -4   3   4   75.79    8.90
  -4  -3  -4   84.09    8.00
   4   3  -4   75.39    8.80
   4   3   4   97.69    7.90
  -4   3  -4   76.29    5.00
  -4   3  -4  113.59   14.50
  -4  -3   4   70.69    6.50
  -4  -3   4   80.59    6.00
   5  -3   4   67.19   14.20
  -5   3   4   73.89   10.50
  -5  -3  -4  103.49    9.40
  -5  -3  -4  101.89   11.70
   5   3  -4   70.29   12.20
  -5   3   4   84.59    7.60
   5   3   4  106.39   10.60
  -5  -3   4   90.19    8.20
   5  -3  -4  112.19   19.00
  -5   3  -4   75.29   11.10
  -5   3  -4   79.19   14.50
   5   3   4   85.79   18.10
   6  -3   4   23.10   12.70
   6   3  -4   16.00   16.80
  -6   3   4   25.60   22.90
  -6   3   4    5.80    7.10
  -6  -3  -4   20.50   10.90
  -6  -3  -4   14.90    8.60
   6   3  -4   20.80   12.00
  -6  -3  -4   12.90   16.00
   6  -3  -4   14.70   16.60
  -6   3  -4   11.40   19.70
  -6   3  -4    2.90   22.40
   6   3   4   19.00   16.20
  -6  -3   4    8.10    6.60
   7  -3   4   42.70   16.40
  -7   3   4   96.89   21.80
  -7   3   4   46.20   14.40
   7   3  -4   49.70   21.90
  -7  -3  -4   35.20   17.70
   7  -3  -4   69.19   21.60
   7   3   4   85.89   19.50
  -7   3  -4   10.40   19.10
  -7  -3   4   40.90   12.90
   8   3  -4   60.39   23.30
   8  -3   4   43.70   18.50
   8  -3   4   29.10   16.20
  -8  -3  -4   53.59   28.40
  -8   3  -4   14.40   14.20
   8   3   4   42.80   19.70
   8  -3  -4    4.40   23.60
  -8  -3   4   36.60   13.20
   9  -3   4   11.50   18.20
  -9   3   4   16.30   11.60
   9   3  -4   33.00   20.00
  -9  -3   4   58.89   17.70
   9   3   4   37.40   14.70
   9  -3  -4   25.20   22.20
  -9   3  -4   29.90   13.90
   0   4  -4    4.30    2.50
   0   4   4    2.80    1.60
   0   4  -4    3.50    1.90
   1   4  -4  124.79    6.60
   1   4  -4  134.09    6.10
  -1   4   4  129.99    6.20
  -1   4   4  130.79    5.30
   1   4   4  126.59    6.10
  -1   4  -4  122.09    7.80
  -1   4  -4  139.19    6.20
  -2   4   4  108.79    4.70
  -2   4   4  103.19    6.30
   2   4  -4  101.09    6.70
  -2   4  -4  112.29    8.90
   2   4   4  105.79    5.90
   3   4  -4  628.94   24.00
  -3   4   4  603.14   22.00
  -3   4   4  612.84   23.40
  -3   4  -4  589.04   21.60
   3   4   4  631.24   23.50
  -3   4  -4  648.34   26.70
  -4   4   4 1202.18   41.50
   4   4  -4 1190.98   43.80
   4  -4   4 1209.98   48.40
  -4  -4   4 1218.38   42.40
   4  -4  -4 1096.09   66.39
   4   4   4 1188.88   57.19
  -4   4  -4 1114.89   40.90
   4   4   4 1204.18   43.20
  -4  -4   4 1157.48   41.80
  -4   4  -4 1210.68   46.90
   5  -4   4    4.70   13.50
  -5   4   4   23.20    4.70
   5   4  -4    5.80    7.70
  -5   4   4   12.50    9.50
  -5  -4  -4    7.40   10.30
  -5  -4  -4   17.10    8.20
   5  -4  -4    8.00   17.70
   5   4   4   18.20    6.50
   5   4   4   30.70   17.70
  -5  -4   4   10.60    9.50
  -5  -4   4   21.20    5.30
  -5   4  -4    3.80   13.00
  -5   4  -4   28.80   19.90
   6   4  -4   16.10   16.70
  -6  -4  -4   37.20   10.50
  -6   4   4   38.10   17.90
  -6  -4  -4   16.90   10.70
  -6  -4  -4    7.60   23.80
   6  -4   4   20.60   14.50
  -6   4   4   27.50    8.00
   6   4  -4   18.00   17.70
   6   4   4   18.20   17.10
  -6  -4   4   29.90    8.90
  -6  -4   4   12.40    9.10
  -6   4  -4   34.50   20.00
  -6   4  -4   29.90   20.20
   6  -4  -4    7.90   18.20
   7   4  -4   18.40   20.70
  -7  -4  -4    2.80   19.10
   7   4  -4   13.10   24.40
  -7  -4  -4   22.30    9.60
   7  -4   4   13.10   13.10
  -7   4  -4  -25.50   15.50
  -7  -4   4   -0.40   13.30
   7  -4  -4   32.30   20.40
   7   4   4   21.30   19.00
   8   4  -4  170.88   25.70
   8  -4   4  213.48   24.80
  -8   4   4  184.38   18.20
   8  -4   4  200.78   24.10
   8   4   4  195.08   28.00
  -8  -4   4  214.98   20.10
  -8   4  -4  151.38   19.10
   8  -4  -4  180.78   27.90
  -9   4   4    7.70    9.90
   9   4  -4   28.70   19.70
   9  -4   4   21.50   14.30
   9   4   4   30.80   15.40
  -9  -4   4   17.10   14.20
   9  -4  -4   40.60   25.90
   0   5  -4  746.83   26.90
   0   5   4  748.83   26.30
   0   5  -4  727.23   27.10
   1   5  -4  158.08    8.10
  -1   5   4  165.58    6.60
   1   5   4  165.08    7.50
  -1   5  -4  149.88    8.80
  -1   5  -4  159.08    7.40
   2   5  -4    5.00    3.20
  -2   5   4   12.70    3.10
  -2   5   4   13.30    1.90
  -2   5  -4    8.70    4.20
  -2   5  -4   13.10    2.90
  -3   5   4  158.88    6.80
   3   5  -4  145.99   10.00
  -3   5  -4  126.09    6.30
  -3   5  -4  155.28   12.80
   4  -5   4  393.46   24.60
  -4   5   4  426.26   15.90
  -4   5   4  439.86   19.20
   4   5  -4  420.06   19.30
   4   5   4  324.77   38.30
   4   5   4  412.56   18.30
   4  -5  -4  324.87   39.20
  -4   5  -4  420.96   23.10
  -5   5   4    1.20   10.70
  -5  -5  -4    3.00   10.80
   5   5  -4   24.00    8.60
  -5   5   4   17.30    5.20
  -5  -5  -4    8.30   10.10
   5  -5   4   23.10   22.50
  -5   5   4    7.50   17.30
  -5   5  -4   10.60   13.10
   5   5   4    7.90    7.40
   5  -5  -4  -15.40   21.30
   5   5   4   38.10   20.70
  -5   5  -4   -2.10   16.60
  -5  -5   4    9.30    5.40
  -5  -5   4    4.10    9.50
   6   5  -4   55.99   15.20
   6  -5   4   40.60   13.20
  -6  -5  -4   40.70   11.80
  -6   5   4   64.99   11.40
  -6  -5  -4   72.89   12.50
   6   5  -4   55.29   18.30
  -6   5  -4   69.79   21.70
  -6   5  -4   56.49   17.00
   6   5   4   59.59   18.90
  -6  -5   4   49.40    9.70
  -6  -5   4   52.09   10.50
   6  -5  -4   83.59   22.10
  -6   5  -4   37.50   28.40
   7  -5   4  332.67   24.80
  -7  -5  -4  333.97   37.50
   7   5  -4  287.47   33.80
   7   5  -4  347.57   40.60
  -7  -5  -4  340.07   21.30
   7  -5  -4  264.87   36.30
  -7  -5   4  251.37   26.50
   7   5   4  291.17   31.10
  -7   5  -4  340.97   24.90
  -8   5   4   12.80   10.20
   8   5  -4    9.30   22.00
   8  -5   4   10.70   13.40
   8  -5  -4   27.40   26.70
   8   5   4   21.00   20.60
  -8   5  -4   34.30   11.70
  -9   5   4    7.10    8.10
   9  -5   4  -13.60   11.40
   9   5  -4    5.40   22.30
  -9  -5   4   10.50   11.70
   9   5   4    8.90   17.40
   9  -5  -4  -19.90   13.20
   0   6  -4   43.40    5.30
   0   6  -4   49.30    5.20
   0   6   4   46.10    4.40
   1   6  -4  372.46   15.40
  -1   6  -4  377.26   14.90
   1   6   4  370.76   14.80
  -2   6   4  187.68    7.70
   2   6  -4  194.68   10.90
  -2   6   4  172.88    9.70
  -2  -6   4  152.18   13.40
  -2   6  -4  188.98   11.90
   2   6   4  186.68    9.60
  -2   6  -4  175.48    9.00
  -3   6   4  307.27   11.90
   3   6  -4  289.97   15.20
  -3   6   4  303.37   14.50
  -3   6  -4  256.87   13.40
  -3  -6   4  309.57   16.20
   3   6   4  290.47   14.00
  -3   6  -4  296.87   17.10
  -4   6   4  512.65   19.50
   4   6  -4  498.95   23.10
  -4   6   4  520.75   23.00
  -4   6  -4  504.35   31.70
  -4   6  -4  488.35   25.80
   4   6   4  512.95   22.20
  -5   6   4   25.80    6.50
   5   6  -4   35.30    9.90
   5  -6   4   36.10   12.80
  -5   6   4   22.60   11.80
  -5  -6  -4   14.30   13.10
  -5  -6  -4   20.20   11.30
   5   6   4   17.00    8.90
   5  -6  -4   50.79   25.70
  -5   6  -4   25.60   13.80
  -5   6  -4   63.69   23.80
  -5   6  -4   28.30   14.00
  -5  -6   4    7.80    9.60
   5   6   4   28.60   32.20
  -5  -6   4   22.60    6.60
   6  -6   4   15.70   12.60
   6   6  -4   34.10   19.10
   6   6  -4  -27.90   15.60
  -6  -6  -4   51.19   14.40
  -6  -6  -4   -2.00   10.10
  -6   6  -4   16.20   14.50
  -6  -6   4   29.80   10.90
  -6  -6   4   18.80    9.00
   6   6   4   62.79   21.80
  -6   6  -4   -3.70   22.20
   6  -6  -4   41.30   24.00
   7   6  -4   58.59   24.10
  -7  -6  -4   35.70   10.50
   7  -6   4   32.90   13.30
  -7  -6   4   36.20    8.40
  -7   6  -4   22.30   11.90
  -8   6   4  120.69   14.00
   8  -6   4  134.09   24.50
   8   6  -4  114.09   23.70
   8   6   4  124.59   24.00
   9  -6   4   19.10   11.00
   9   6  -4   10.80   21.30
  -9  -6  -4   19.90   24.10
  -9   6   4    7.30    7.30
  -9   6  -4    8.30    9.40
  -9  -6   4   25.90   10.00
   9  -6  -4   11.70   11.70
   0   7  -4  767.72   30.20
   0  -7   4  815.72   32.30
   0   7   4  799.42   29.20
   0   7  -4  852.11   30.30
   1  -7   4   77.29    9.20
   1   7  -4   78.99    8.30
  -1   7  -4   57.99    6.60
   1   7   4   75.99    6.40
  -1  -7   4   69.39   11.20
  -1   7  -4   86.39    8.10
   2   7  -4  408.56   18.20
  -2  -7  -4  376.96   24.40
  -2   7  -4  378.66   16.90
  -2  -7   4  412.86   19.30
  -2   7  -4  403.06   18.90
   2   7   4  408.36   17.20
  -3  -7  -4  149.99   21.30
   3   7  -4  157.68   12.30
  -3   7   4  157.08    8.40
  -3   7   4  148.29   11.30
  -3  -7   4  154.28   12.70
  -3   7  -4  153.48   14.10
   3   7   4  152.28   11.10
  -4   7   4  116.59   13.70
   4   7  -4  129.39   14.00
   4  -7   4  110.59   18.30
  -4   7   4  126.69    9.50
  -4   7  -4  120.99   17.10
  -4   7  -4  109.19   20.40
   4   7   4  138.59   12.20
  -4   7  -4  130.49   19.90
  -4  -7   4  110.49   13.50
  -5  -7  -4   49.60   18.30
   5  -7   4   33.30   16.70
  -5  -7  -4   38.90   12.20
  -5   7   4   45.90    8.60
  -5   7   4   28.70   13.00
   5   7  -4   60.49   13.00
  -5  -7   4   33.30    8.30
  -5  -7   4   49.50   11.30
  -5   7  -4   53.19   15.70
  -5   7  -4   31.00   13.70
  -6  -7  -4  229.68   19.20
   6   7  -4  175.38   30.10
   6   7  -4  163.98   24.20
  -6  -7  -4  239.58   25.80
   6  -7   4  206.58   24.10
  -6   7  -4  231.18   33.60
  -6  -7   4  187.68   16.50
  -6   7  -4  173.88   28.10
  -6   7  -4  188.18   19.70
  -6  -7   4  217.88   22.00
  -7  -7  -4  100.09   16.30
  -7   7   4  104.89   12.70
   7  -7   4  138.19   20.40
   7   7  -4   78.49   25.40
  -7  -7   4  112.19   13.60
   7   7   4   22.10   32.20
  -7   7  -4  132.49   15.40
   8  -7   4   58.49   12.50
  -8   7   4   25.80    9.50
   8   7  -4    5.50   22.20
   8  -7  -4   46.10   14.00
   0   8  -4   14.50    5.70
   0  -8  -4   16.30    8.50
   0   8   4    5.40    4.50
   0   8  -4    8.00    4.30
   0  -8   4    9.60    6.60
  -1  -8  -4  236.88   17.90
   1  -8   4  272.07   16.80
   1   8  -4  296.47   15.30
  -1   8  -4  273.17   14.20
  -1   8  -4  280.27   14.20
  -1  -8   4  258.27   16.00
   1   8   4  284.07   13.40
   2   8  -4  245.78   15.00
  -2  -8  -4  223.58   19.40
  -2   8  -4  223.18   13.80
   2   8   4  282.67   13.90
  -2  -8   4  249.58   15.20
  -2   8  -4  266.07   15.00
   3  -8   4  109.89   16.50
   3   8  -4  112.09   13.30
  -3  -8  -4  110.39   13.50
  -3   8  -4  118.09   13.80
  -3  -8   4  124.19   14.10
  -3   8  -4   88.99   15.80
   3   8   4  108.59   11.70
   4  -8   4  106.79   17.10
   4   8  -4  103.69   15.20
  -4   8   4  119.29   15.90
  -4   8   4   94.19   17.30
  -4   8   4   84.49   10.10
  -4  -8   4   90.59   12.80
   4   8   4   78.69   13.60
  -4   8  -4   91.09   14.30
  -4   8  -4   77.39   17.20
  -4   8  -4   94.69   13.00
  -5  -8  -4   78.19   12.70
  -5   8   4   99.49   14.60
   5   8  -4   61.39   15.20
   5  -8   4   50.29   15.30
  -5   8  -4   57.29   12.80
  -5  -8   4   46.80   11.40
   5   8   4   78.59   13.80
  -5   8  -4   77.09   17.40
  -5  -8   4   72.49   11.50
  -6   8   4  130.99   17.30
   6  -8   4  108.59   16.10
   6   8  -4   59.79   34.40
  -6  -8  -4  113.19   16.70
   6   8  -4  121.09   25.40
  -6  -8   4  103.79   14.10
  -6   8  -4  107.39   18.20
  -7  -8  -4   20.20    9.60
   7  -8   4   31.40   12.10
   7   8  -4  -13.40   27.30
  -7   8   4   28.90   10.20
  -7  -8   4   20.20    7.90
   7  -8  -4   26.40   13.60
   8  -8   4   85.99   12.10
  -8   8   4   90.19   12.30
   8   8  -4   96.59   27.70
  -8   8  -4  107.89   15.20
   8  -8  -4   65.89   13.80
   0  -9  -4   93.49   14.50
   0  -9   4   89.19   12.60
   0   9  -4   81.49    9.80
   1   9  -4  107.19   12.30
   1  -9   4   80.79   13.00
  -1  -9  -4   64.29   10.00
  -1  -9   4   78.59   12.00
  -1   9  -4   60.49   11.10
  -1   9  -4   78.69    9.70
  -1   9  -4   70.69   10.10
   1   9   4   63.99   10.80
   2   9  -4  597.34   25.90
   2  -9   4  531.45   28.10
   2  -9   4  577.84   33.20
  -2  -9  -4  561.04   27.60
  -2  -9   4  585.14   25.20
   2   9   4  589.24   24.70
  -2   9  -4  582.34   25.30
  -2   9  -4  528.05   30.80
   3   9  -4  192.98   17.00
  -3   9   4  222.58   22.60
  -3  -9  -4  187.78   22.40
   3  -9   4  212.68   23.20
  -3   9  -4  184.08   23.80
   3  -9  -4  225.78   33.10
  -3   9  -4  215.48   17.50
   3   9   4  233.68   16.50
  -3  -9   4  219.58   15.20
   4   9  -4   89.29   13.50
  -4   9   4   93.79   14.30
   4  -9   4   93.89   15.70
   4  -9  -4   91.39   19.10
  -4  -9   4   92.89   13.00
  -4   9  -4   97.59   15.90
  -4   9  -4  114.59   15.70
   4   9   4   72.39   12.20
   5   9  -4   34.10   33.40
   5  -9   4   54.39   14.00
  -5  -9  -4   71.89   11.40
   5   9  -4   48.10   17.10
  -5   9   4   62.29   12.10
   5  -9  -4   91.79   16.90
  -5   9  -4   56.39   14.60
   5   9   4   57.09   16.40
  -5  -9   4   59.99   10.70
  -5   9  -4   31.30   19.30
  -5  -9   4   77.99   13.80
  -6  -9  -4  149.19   16.90
   6   9  -4   65.69   34.50
   6  -9   4  142.29   19.70
  -6   9   4  117.39   16.00
  -6   9  -4  150.28   24.40
   6  -9  -4  162.48   23.40
  -6  -9   4  124.79   13.90
  -7   9   4   64.39   17.60
  -7  -9   4   59.99   10.50
  -7   9  -4   90.09   14.20
   8  -9   4   63.69    9.80
  -8   9   4   50.99    7.70
  -8   9  -4   51.19    9.80
   0 -10  -4   33.70    8.70
   0 -10   4   35.50    7.70
   0  10  -4   55.09   11.00
   1 -10   4  258.17   24.70
   1 -10   4  277.57   17.40
  -1 -10  -4  276.87   18.90
   1  10  -4  268.27   19.50
  -1  10  -4  285.57   21.00
   1  10   4  306.27   17.90
   1 -10  -4  287.37   19.40
  -1 -10   4  302.37   16.80
  -2 -10  -4  303.07   21.30
   2  10  -4  299.87   20.50
   2 -10   4  325.87   24.30
   2 -10   4  316.87   18.80
   2  10   4  308.07   20.00
   2  10   4  268.37   19.80
  -2  10  -4  334.27   19.80
   2 -10  -4  250.77   38.30
  -2 -10   4  303.87   17.20
  -2  10  -4  280.67   21.20
   3 -10   4   16.40   12.00
  -3 -10  -4   -3.60   11.30
  -3  10   4    6.70   12.30
   3 -10   4    9.90    7.70
   3  10  -4   -9.50   11.20
   3 -10  -4   -0.40   17.50
   3  10   4   12.00   10.80
  -3 -10   4   13.90    7.10
  -3  10  -4    0.10   10.70
  -3  10  -4   -4.70    9.90
   4 -10   4   37.50   12.00
   4 -10   4   31.90    9.70
  -4  10   4   14.80   11.70
   4  10  -4   45.20   15.80
  -4 -10   4   32.70   10.50
   4 -10  -4   31.30   16.10
   4  10   4   13.30   15.10
  -4  10  -4   22.20   14.40
  -4  10  -4   40.20   12.20
  -5 -10  -4   51.69   10.20
   5 -10   4   58.09   11.90
   5 -10   4   56.89   11.70
  -5  10   4   32.20   10.60
  -5  10  -4   76.79   12.90
  -5 -10   4   58.39   10.00
   5 -10  -4   80.99   15.70
  -6 -10  -4    3.20    8.60
  -6  10   4   -7.90    9.20
   6 -10   4   -3.50   10.50
   6 -10   4    3.60   14.90
   6 -10  -4   20.80   13.20
  -6  10  -4    8.40   12.60
  -6  10  -4   -6.30   12.70
  -6 -10   4    1.80    7.10
  -7  10   4    3.70    8.10
   7 -10   4   11.90   10.10
  -7 -10  -4   12.00    9.60
   7 -10  -4   29.00   12.70
  -7 -10   4    3.70    7.40
  -7  10  -4    3.00   11.10
   0 -11   4   61.59    8.80
   0 -11  -4   58.19    9.70
   1 -11   4   29.90    7.90
  -1 -11  -4   29.90    9.40
   1 -11  -4   19.80    8.60
   1  11   4   37.00    8.20
  -1 -11   4   22.40    7.20
   2 -11   4   53.89    9.50
   2  11  -4   48.60   15.00
  -2 -11  -4   46.40   10.40
   2 -11  -4   51.19   10.10
  -2 -11   4   49.10    8.20
   2  11   4   48.70   10.40
  -2  11  -4   25.30   10.20
  -3 -11  -4   32.90   12.70
   3  11  -4   47.40   17.20
  -3  11   4   63.09   13.90
   3 -11   4   41.80   11.40
   3 -11   4   46.10    9.90
  -3  11  -4   45.90   10.50
  -3 -11   4   48.40    8.60
   3 -11  -4   46.00   17.60
   3  11   4   55.89   17.90
   4 -11   4   35.40    9.70
  -4  11   4   46.60   11.20
   4 -11   4   38.80   11.00
  -4 -11   4   43.90    9.60
   4 -11  -4   38.80   14.30
  -4  11  -4   40.40   10.90
   5 -11   4   39.80   12.40
  -5  11   4   23.10    9.70
  -5 -11  -4   33.50    9.30
   5 -11   4   29.90   10.20
  -5  11  -4   30.70   10.60
  -5  11  -4   36.10   15.50
  -5 -11   4   12.50    8.10
   5 -11  -4   22.60   12.80
   6 -11   4  261.27   20.40
   6 -11   4  211.98   24.60
  -6  11   4  236.28   17.10
  -6 -11  -4  294.67   18.80
  -6 -11   4  265.67   17.50
   6 -11  -4  235.88   22.70
  -6  11  -4  233.28   21.60
  -7  11   4   26.80    7.80
  -7  11   4   49.60   15.80
  -7 -11  -4   21.00    8.50
   7 -11   4    3.90    8.60
   7 -11  -4   37.90   11.50
  -7  11  -4   25.40    9.90
   7 -11  -4   21.90   13.30
   7  11   4   23.70    8.80
   0  12   4   10.50    6.70
   0 -12  -4   10.80    8.40
   0 -12   4    4.90    7.20
  -1 -12  -4   74.39   11.10
   1 -12   4   73.89   10.10
   1 -12  -4   70.29   10.50
  -1 -12   4   66.09    9.20
   1  12   4   92.89   12.30
   2  12  -4  253.87   36.10
   2 -12   4  287.57   18.20
  -2 -12  -4  260.87   20.90
   2 -12  -4  234.38   19.30
   2  12   4  291.87   18.10
  -2 -12   4  293.87   17.30
  -3 -12  -4   25.10   12.60
   3 -12   4   34.80   10.50
   3 -12   4    5.70    8.20
  -3 -12   4   19.80    7.80
   3 -12  -4   22.80   16.50
   3 -12  -4   27.00    9.00
  -3 -12   4   22.80   10.80
  -4  12   4   31.30   11.50
   4 -12   4   46.30   10.60
   4 -12   4   39.10   11.30
  -4 -12   4   29.60    9.50
   4 -12  -4   36.60   14.10
   4 -12  -4   35.00   11.90
  -5 -12  -4   24.40    8.60
  -5  12   4   19.40   11.20
   5 -12   4   29.10   12.20
   5 -12   4   22.50   10.20
  -5 -12   4   23.60    9.40
   5 -12  -4    0.40   11.80
   5 -12  -4   23.60   14.30
   6 -12   4   46.10   15.30
   6 -12   4   40.10    9.80
  -6  12   4   27.60    9.60
  -6 -12  -4   46.80    9.30
  -6  12  -4   42.90   15.10
   6 -12  -4   38.70   11.80
   6 -12  -4   57.59   12.80
  -6 -12   4   40.30    9.00
   0 -13   4   30.60    8.20
   0 -13  -4   43.30    9.70
   0  13   4   33.40    6.60
   1 -13   4   27.00    7.70
  -1  13   4   25.90    6.40
  -1 -13  -4   15.30    9.50
   1  13   4   22.20    6.90
   1 -13  -4   22.80    9.20
  -1 -13   4   20.40    7.60
   2 -13   4   44.60    9.40
  -2 -13  -4   26.50   12.20
   2  13   4   31.80    9.40
  -2 -13   4   38.60    9.50
   2 -13  -4   40.50   10.40
   3 -13   4   70.89   11.10
   3 -13  -4   45.50   11.30
   3 -13  -4   84.29   17.00
  -3 -13   4   75.69   10.90
   4 -13   4   52.39   11.80
  -4 -13  -4   42.20    8.80
   4 -13  -4   43.40   11.50
  -4 -13   4   51.29    9.90
   4 -13  -4   23.90   15.90
   5 -13   4  103.39   17.30
   5 -13   4   55.99   10.70
  -5 -13  -4   64.89    9.40
  -5 -13   4   54.79    9.10
   5 -13  -4   33.10   14.30
   5 -13  -4   60.39   11.90
  -6  13   4  151.98   11.00
  -6 -13  -4  138.59   12.10
   6 -13  -4  155.28   19.10
   6 -13  -4  103.09   16.90
  -6 -13   4  120.39   12.00
   0  14   4    2.50    5.80
   0 -14   4   -9.80    7.80
   0  14  -4  -12.80    7.70
   0 -14  -4    1.40    9.90
  -1  14   4  106.79   10.20
   1 -14   4  104.89   14.80
  -1 -14  -4   99.69   13.20
   1  14   4  100.19   11.90
  -1 -14   4  101.59   13.90
   1 -14  -4  117.19   16.50
  -2  14   4  137.69   11.10
  -2 -14  -4  144.09   21.20
   2 -14   4  158.28   15.90
  -2 -14   4  155.88   19.40
   2 -14  -4  166.68   18.00
  -2 -14   4  140.39   15.60
  -3  14   4  129.59   13.30
   3 -14   4  115.09   15.90
   3 -14  -4  160.78   17.70
  -3 -14   4  159.38   16.80
  -4 -14  -4   -1.90    7.60
  -4  14   4   -1.30    5.80
   4 -14   4   14.30    9.80
  -4 -14   4    4.40    8.80
   4 -14  -4   10.50   10.10
  -5  14   4    1.70    5.40
  -5 -14  -4    7.60    7.00
  -5 -14   4    6.10    8.20
   5 -14  -4  -11.20   11.40
   0 -15  -4    1.30   10.40
   0 -15   4    4.10    8.00
   0  15   4    0.30    6.40
   0  15  -4   11.90    9.60
  -1  15   4    5.20    6.00
  -1 -15  -4   14.60   10.90
   1 -15   4    8.30    8.20
  -1 -15   4    0.50   17.70
  -1  15  -4  -12.40    7.20
   1 -15  -4   17.70   10.00
   1  15   4    6.50    8.20
  -1 -15   4    8.70    8.20
   2 -15   4    8.90    8.60
  -2  15   4   14.30    6.10
   2 -15  -4   15.00   10.00
  -2 -15   4   29.70   11.90
  -3 -15  -4   79.79   12.30
  -3  15   4   84.99    9.30
   3 -15   4  112.09   15.30
  -3 -15   4   79.29   11.70
   3 -15  -4   78.99   11.10
  -4  15   4   64.89    8.50
   4 -15   4   78.29   11.80
  -4 -15  -4   71.19   10.90
   4 -15  -4   65.19   11.60
  -4 -15   4   72.29   10.90
   0  16   4   48.90    7.20
   0 -16  -4   47.50   10.90
   0 -16   4   78.09   12.70
  -1 -16  -4  340.57   22.80
  -1  16   4  342.37   15.80
   1 -16   4  310.57   20.30
  -1  16  -4  335.57   16.40
   1 -16  -4  400.06   23.90
  -2  16   4    7.40    4.90
   2 -16   4    8.50    8.90
  -2 -16  -4    4.20    7.80
  -2  16  -4    6.00    5.60
   2 -16  -4    0.80   10.00
   2  16   4   -7.20    9.40
  -1   0  -5    0.10    1.10
  -1   0   5    0.80    0.70
  -1   0  -5   -0.70    0.70
   1   0  -5    0.70    1.30
   2   0  -5 2552.34   89.99
  -2   0   5 2630.44   89.79
  -2   0  -5 2712.63   90.39
  -3   0  -5  468.85   17.20
   3   0  -5  481.95   18.00
  -3   0  -5  486.15   18.30
  -3   0   5  482.65   17.50
  -4   0  -5  111.89    6.00
  -4   0   5  122.79    6.50
   4   0   5  147.89   22.20
   4   0  -5   97.69    7.60
  -4   0  -5  110.29    9.40
   5   0   5   11.30   14.90
  -5   0  -5    3.60    8.40
   5   0  -5    5.40    7.00
  -5   0  -5    4.70    4.40
  -5   0   5   10.40    3.90
  -6   0   5   18.20   16.40
  -6   0   5   15.00    6.10
   6   0   5  -13.10   14.40
  -6   0  -5    3.60    8.10
   6   0  -5    1.50   17.90
  -6   0  -5    5.10   19.50
  -7   0  -5  308.77   37.00
  -7   0   5  304.17   20.80
  -7   0   5  292.27   39.40
   7   0   5  331.77   27.40
   7   0  -5  322.37   30.50
   8   0  -5  147.29   26.40
  -8   0  -5  128.39   21.10
  -8   0   5  118.29   18.50
   8   0   5   93.29   18.40
   9   0   5    2.60   13.80
  -9   0  -5  -34.60   16.80
   9   0  -5   18.60   22.20
   0   1   5  239.48    8.40
   0   1  -5  236.68    8.90
   0  -1   5  236.18    8.30
  -1   1   5  358.76   12.70
   1   1  -5  343.27   13.10
  -1   1  -5  367.46   13.30
  -1  -1   5  367.86   12.80
   1  -1  -5  357.56   12.70
   2   1  -5 9690.63  330.97
  -2   1   5 9704.33  330.47
  -2   1   5 9904.51  330.27
  -2   1  -5 9408.86  330.07
   2  -1  -5 9999.00  330.47
  -2   1  -5 9777.42  331.17
  -3   1   5  334.77   13.40
  -3   1   5  367.26   13.10
  -3  -1  -5  364.36   14.00
   3   1  -5  335.67   14.00
  -3  -1   5  365.06   13.30
  -3   1  -5  348.07   14.50
   3  -1  -5  338.37   13.30
  -3   1  -5  357.76   12.70
   4  -1   5   82.79   16.10
  -4  -1  -5   53.79    7.30
  -4  -1  -5   51.99    4.70
   4   1  -5   63.19    7.00
  -4   1   5   62.89    4.80
  -4   1   5   67.09    7.60
   4  -1  -5   53.99    6.30
  -4  -1   5   59.89    5.10
  -4   1  -5   64.19    9.00
  -4   1  -5   49.50    4.40
   5  -1   5   27.30   15.70
  -5  -1  -5   18.40    7.20
   5   1  -5    6.90    7.60
  -5  -1  -5    3.90    4.60
  -5   1   5    6.80    4.00
  -5   1  -5   -3.90    4.30
   5  -1  -5   -8.10   16.80
  -5   1  -5    6.50   11.50
   5   1   5    4.30   15.50
  -5  -1   5    0.40    3.80
   6   1  -5  163.98   21.40
   6  -1   5  142.49   22.80
  -6  -1  -5  155.18   13.90
   6   1  -5  158.78   20.20
  -6   1   5  159.88   11.60
  -6   1   5  146.99   17.70
  -6  -1  -5  120.39   20.40
   6   1   5  166.98   24.80
   6  -1  -5  150.98   22.70
  -6  -1   5  153.78   11.90
  -6   1  -5  142.49   23.60
   7   1  -5   68.69   18.70
  -7   1   5   46.40   12.10
   7  -1   5   48.70   15.40
   7   1   5   37.90   16.60
  -7  -1   5   56.99   12.00
   7  -1  -5   36.60   19.70
  -7   1  -5   44.10   24.20
  -7  -1   5   34.10   15.30
   8   1  -5   69.99   23.30
  -8   1   5   89.29   16.20
   8  -1   5   57.09   28.00
  -8  -1  -5   65.29   22.30
   8   1   5   28.60   17.60
   8  -1  -5   20.90   23.60
  -8  -1   5   24.60   15.10
  -8   1  -5   52.39   18.50
   9  -1   5   35.60   14.10
   9   1  -5   39.10   21.80
  -9   1   5   66.09   14.90
  -9  -1  -5   34.30   19.80
   9   1   5   26.30   14.10
   9  -1  -5   25.60   21.70
  -9   1  -5    5.30   16.00
   0   2   5   28.70    1.70
   0   2  -5   27.90    4.20
  -1   2   5  238.48    9.10
   1   2  -5  254.17   10.00
  -1   2  -5  267.97   11.30
   1   2   5  251.37    9.60
  -2   2   5  370.86   13.80
   2   2  -5  369.16   14.50
  -2   2   5  373.86   13.50
  -2   2  -5  370.76   15.60
   2   2   5  385.16   14.20
  -2  -2   5  376.36   13.70
  -3   2   5  583.44   21.10
   3   2  -5  565.64   21.60
  -3   2   5  572.54   20.50
  -3   2  -5  564.54   20.00
  -3   2  -5  576.44   23.40
   3   2   5  586.84   21.40
  -3  -2   5  558.44   20.80
   4  -2   5  132.29   21.10
  -4   2   5  128.79    9.30
  -4  -2  -5  152.58    9.00
   4   2  -5  148.39   10.10
  -4   2   5  148.59    7.10
  -4   2  -5  130.19    6.40
  -4   2  -5  149.59   14.50
  -4  -2   5  145.69    7.50
  -5  -2  -5  144.39   10.10
  -5   2   5  149.29    9.10
  -5  -2  -5  139.09   13.20
   5  -2   5  154.98   21.60
   5   2  -5  168.38   13.50
  -5   2  -5  123.39    8.30
   5  -2  -5  162.68   21.60
   5   2   5  171.88   25.00
  -5   2  -5  132.39   22.40
  -5  -2   5  151.48    9.20
  -6  -2  -5  178.38   26.50
  -6  -2  -5  134.89   14.30
   6   2  -5  131.99   19.80
  -6  -2  -5  124.89   20.10
   6  -2   5  144.09   22.00
   6   2  -5  174.88   25.10
  -6   2   5  137.89   11.80
  -6   2  -5  108.99   22.50
  -6   2  -5  187.38   27.90
   6  -2  -5  196.98   26.90
   6   2   5  155.98   25.50
  -6  -2   5  151.38   12.20
  -7   2   5  242.68   20.50
   7  -2   5  244.48   24.90
   7   2  -5  228.98   31.50
   7  -2  -5  187.28   29.20
   7   2   5  256.77   26.70
  -7   2  -5  235.88   31.30
  -7  -2   5  243.78   20.20
   8   2  -5   83.69   24.50
   8  -2   5   80.09   17.70
   8  -2   5   70.59   22.10
  -8  -2  -5   41.50   24.40
  -8   2   5   77.19   14.50
   8  -2  -5  113.59   26.20
  -8   2  -5   68.79   16.80
  -8  -2   5   48.00   13.40
   8   2   5   41.60   18.90
  -9   2   5    5.90   12.00
   9   2  -5   19.00   21.70
   9  -2   5   18.70   12.80
  -9   2  -5   10.00   14.70
   9  -2  -5    6.20   24.10
   9   2   5   12.90   13.70
   0   3   5  605.64   20.90
   0   3  -5  573.44   21.30
   0   3  -5  580.84   21.90
   0   3   5  619.04   20.80
   1   3  -5  246.08   10.20
   1   3  -5  250.27    9.60
  -1   3   5  255.87    9.20
   1   3   5  245.18    9.70
  -1   3  -5  249.97   11.90
  -2   3   5  190.58    8.20
   2   3  -5  180.38    8.70
  -2   3   5  188.28    7.30
  -2   3  -5  194.28   11.40
   2   3   5  186.48    8.20
  -3   3   5   41.90    5.40
  -3   3   5   51.39    3.40
   3   3  -5   48.70    5.80
  -3   3  -5   45.40    2.90
   3   3   5   48.70    4.60
  -3  -3   5   58.59    4.00
  -3   3  -5   64.39    9.60
   4   3  -5  293.77   14.40
  -4   3   5  263.37   13.40
  -4   3   5  284.77   11.50
  -4  -3  -5  289.97   13.80
   4  -3   5  288.07   21.60
   4   3   5  290.87   33.80
  -4   3  -5  289.67   19.30
   4   3   5  277.17   13.10
  -4   3  -5  265.17   10.90
   5   3  -5   79.09   12.90
  -5  -3  -5   86.69    9.60
  -5   3   5   77.99    7.70
  -5  -3  -5   99.09   12.00
   5  -3   5  118.09   18.80
  -5   3  -5  128.79   22.00
   5   3   5   83.89   18.00
  -5  -3   5   92.29   15.30
  -5  -3   5   83.89    8.30
   5  -3  -5  107.89   19.60
  -6   3   5   36.90   23.20
   6  -3   5   37.90   14.80
  -6  -3  -5   53.19   15.90
  -6  -3  -5   61.39   10.50
  -6  -3  -5   50.19   11.50
  -6   3   5   37.00    7.20
  -6   3  -5   64.69   21.30
  -6  -3   5   58.69    8.80
   6  -3  -5   58.19   18.10
  -6  -3   5   56.69    9.80
  -6   3  -5   85.09   24.90
   6   3   5   57.99   17.20
  -7  -3  -5   69.99   30.00
  -7   3   5   13.00   13.50
   7  -3   5    0.90   13.80
   7   3  -5   33.90   21.70
   7  -3  -5    7.70   20.40
  -7   3  -5  -20.20   18.30
  -7  -3   5   18.90   12.20
   7   3   5    0.00   16.50
  -8  -3  -5   32.90   27.80
   8   3  -5   57.29   22.70
   8  -3   5   33.20   15.50
  -8   3   5   33.40   12.50
   8  -3   5   48.70   17.10
  -8  -3   5   48.10   12.50
   8  -3  -5   53.19   26.00
   8   3   5   34.40   18.40
  -8   3  -5   22.60   14.40
   9   3  -5    2.20   21.30
   9  -3   5  -15.70   17.80
  -9   3   5   28.00   10.60
  -9   3  -5   11.10   13.40
   9   3   5   -0.60   14.50
   9  -3  -5   13.80   24.60
  -9  -3   5    2.50   14.30
   0   4  -5  190.38    9.00
   0   4   5  192.28    7.60
   0   4  -5  191.48    8.20
   1   4  -5    8.80    2.50
  -1   4   5   11.20    1.50
   1   4  -5   10.70    2.20
   1   4   5    6.80    2.00
  -1   4  -5   14.20    3.90
   2   4  -5  544.75   20.60
  -2   4   5  544.75   20.00
  -2   4   5  515.55   19.00
   2   4   5  536.95   20.10
  -2   4  -5  545.35   22.50
   3   4  -5  222.28   11.60
  -3   4   5  210.88   10.40
  -3   4  -5  200.08    8.30
   3   4   5  226.08   10.50
  -3   4  -5  239.68   15.10
   4  -4   5  159.98   18.10
  -4   4   5  126.49   10.30
  -4   4   5  152.08    7.50
   4   4  -5  154.58   11.50
  -4   4  -5  125.99    7.10
  -4  -4   5  149.29    8.50
  -4   4  -5  159.88   17.60
   4   4   5  146.19   10.00
   4   4   5  139.39   21.30
   4  -4  -5  165.38   29.00
  -5  -4  -5   65.89   10.00
  -5   4   5   52.49    7.60
  -5  -4  -5   52.19   11.30
   5   4  -5   53.99    9.50
   5  -4   5   45.80   12.50
   5  -4  -5   43.20   18.60
  -5   4  -5   62.79   15.20
  -5   4  -5   61.69   21.20
  -5  -4   5   57.39    8.30
   5   4   5   51.19    7.80
  -5  -4   5   43.60   10.10
   5   4   5   80.69   18.90
  -6  -4  -5  423.06   32.40
  -6   4   5  414.56   20.00
  -6  -4  -5  389.56   30.40
   6   4  -5  434.86   43.70
  -6  -4  -5  432.76   25.40
   6  -4   5  454.25   27.20
  -6   4   5  374.06   31.40
  -6  -4   5  446.96   23.40
   6   4   5  466.65   32.50
  -6  -4   5  450.35   21.10
   6  -4  -5  443.76   35.00
  -6   4  -5  443.86   34.60
  -6   4  -5  500.45   40.70
  -7  -4  -5   41.10   10.60
   7   4  -5   72.19   22.90
   7   4  -5    8.00   27.60
  -7  -4  -5   53.49   21.60
   7  -4   5   39.30   14.30
   7  -4  -5   74.19   23.00
   7   4   5   11.10   17.60
  -7   4  -5   45.10   16.50
  -7  -4   5   20.80   13.30
   8  -4   5   42.20   15.60
   8   4  -5   65.49   24.00
  -8   4   5   51.69   11.70
   8  -4   5   38.30   15.80
  -8  -4  -5   42.50   27.70
   8   4   5   38.00   20.00
   8  -4  -5   73.29   28.00
  -8  -4   5   59.69   11.80
  -8   4  -5   46.20   13.90
  -9   4   5   18.70    9.80
   9   4  -5   26.70   20.20
   9  -4   5   36.60   14.40
  -9  -4   5    9.50   13.20
   9  -4  -5   51.39   30.20
   9   4   5   17.80   15.30
   0   5  -5  440.06   17.20
   0   5   5  439.06   16.10
   0   5  -5  437.76   16.90
   1   5  -5   42.40    4.90
   1   5  -5   35.80    4.20
  -1   5   5   43.50    2.90
   1   5   5   40.00    4.00
  -1   5  -5   41.70    4.30
  -1   5  -5   47.10    6.10
  -2   5   5  509.65   17.70
  -2   5   5  484.05   18.80
   2   5   5  476.35   18.80
  -3   5   5  117.39    6.20
   3   5  -5  120.09    9.50
   3   5   5  119.69    8.30
  -3   5  -5  116.49   13.10
   4  -5   5   39.80   11.30
  -4   5   5   31.80    6.80
  -4   5   5   26.40    3.90
   4   5  -5   20.40    7.20
   4   5   5   41.40   22.20
   4  -5  -5   39.60   25.50
  -4  -5   5   14.30    4.40
   4   5   5   20.70    5.80
  -4   5  -5   36.90   10.10
   5  -5   5  261.37   22.00
   5   5  -5  263.47   18.50
  -5   5   5  257.17   12.80
  -5  -5  -5  271.47   21.00
  -5  -5  -5  292.67   22.50
  -5   5   5  208.88   19.40
   5   5   5  273.57   16.20
  -5   5  -5  265.07   24.60
   5  -5  -5  230.78   28.10
  -5  -5   5  259.97   20.60
   5   5   5  280.87   33.10
  -5   5  -5  281.17   29.90
  -5  -5   5  264.87   14.00
  -6  -5  -5   16.70   11.40
   6  -5   5    5.30   12.10
  -6  -5  -5   22.00   11.80
   6   5  -5   33.20   15.50
  -6   5   5    1.20    8.10
   6   5   5   36.80   19.70
  -6   5  -5    8.30   17.80
  -6  -5   5   16.50    9.10
  -6   5  -5   15.40   29.40
   6  -5  -5    5.70   21.80
  -6   5  -5  -11.80   21.70
  -6  -5   5   28.90   10.10
  -7  -5  -5   19.10   10.30
   7   5  -5   20.10   22.50
   7   5  -5   19.90   36.40
   7  -5   5   14.80   14.80
   7  -5   5   21.50   12.90
  -7  -5   5   -7.10   19.90
   7   5   5   10.10   19.20
  -7   5  -5   -8.50   13.80
   7  -5  -5   44.00   23.80
   8  -5   5    5.40   13.20
   8   5  -5   26.40   21.90
  -8   5   5    6.60    9.40
   8  -5  -5  -12.90   28.70
  -8   5  -5   13.80   11.10
   8   5   5  -10.80   19.90
   9  -5   5   31.60   12.90
  -9   5   5   35.50    8.90
   9   5  -5   38.10   22.90
   9  -5  -5   30.60   13.50
  -9  -5   5   43.10   11.60
   0   6   5    2.00    2.40
   0   6  -5    4.70    3.00
   0   6  -5    4.30    3.00
  -1   6  -5  150.08    9.30
   1   6   5  136.29    7.20
  -1   6  -5  126.79    7.50
  -2   6   5   51.59    4.10
   2   6  -5   57.39    7.80
  -2   6  -5   51.49    9.10
   2   6   5   47.00    6.00
  -2   6  -5   45.50    6.10
  -2  -6   5   55.39    7.20
   3   6  -5   34.70    6.40
  -3   6   5   32.10    4.60
  -3   6   5   30.10    5.60
  -3  -6   5   16.30    6.00
   3   6   5   27.90    5.50
  -3   6  -5   38.50    8.30
  -3   6  -5   25.50    5.20
  -4   6   5    8.50    7.20
  -4   6   5   10.30    4.20
   4   6  -5    4.40    7.20
   4   6   5    2.60    6.20
  -4   6  -5    8.20   10.00
  -4   6  -5   44.60   16.10
  -5   6   5   48.90   12.30
  -5  -6  -5   19.00   13.60
  -5  -6  -5   40.80   11.80
  -5   6   5    9.00    6.40
   5   6  -5   24.90   10.90
  -5   6  -5    7.10   13.50
  -5   6  -5   42.10   15.20
   5   6   5  -24.00   39.10
  -5  -6   5   31.10    7.00
  -5  -6   5   21.00    9.90
  -5   6  -5  -12.20   22.80
   5  -6  -5   36.00   39.40
   5   6   5   40.70    9.20
   6   6  -5  298.47   29.10
  -6   6   5  248.08   18.50
  -6  -6  -5  296.37   25.30
  -6  -6  -5  230.78   20.70
   6  -6   5  198.68   28.40
  -6  -6   5  281.07   19.00
  -6   6  -5  239.08   37.90
  -6   6  -5  258.97   24.50
  -6  -6   5  248.88   19.90
   6  -6  -5  309.57   38.90
   6   6   5  220.28   27.70
  -6   6  -5  226.48   28.90
   7  -6   5   33.80   13.80
   7   6  -5   27.40   37.00
  -7   6   5   39.10   11.60
   7  -6  -5    8.90   37.40
  -7   6  -5   43.60   12.80
   7   6   5   74.49   27.20
   8   6  -5   83.09   23.90
   8  -6   5   78.19   14.40
  -8   6   5   62.59   13.50
   8   6   5   49.80   22.90
   9  -6   5   41.00   11.50
  -9   6   5   15.40    6.80
   9   6  -5  -13.20   21.20
  -9  -6   5   26.50    9.60
   9  -6  -5   17.90   11.30
  -9   6  -5   23.00   10.20
   0   7   5    2.80    3.30
   0   7  -5    4.20    3.90
   0   7  -5    3.30    4.00
   0  -7   5   13.80    6.30
   1  -7   5  177.08   14.60
   1   7  -5  189.48   11.10
  -1   7  -5  175.68    9.70
  -1  -7   5  171.28   13.40
  -1   7  -5  183.68   11.10
   1   7   5  177.18    9.20
  -2   7   5  872.71   30.80
   2   7  -5  872.21   33.40
  -2   7  -5  839.82   32.00
  -2  -7   5  828.02   33.50
   2   7   5  883.01   32.40
  -2   7  -5  883.61   34.00
  -3  -7  -5   59.89   15.10
   3   7  -5   78.19   11.40
  -3   7   5   80.59    6.50
  -3  -7   5   66.59   11.20
  -3   7  -5   75.79   13.30
   3   7   5   76.69    9.80
   4  -7   5  107.59   16.90
  -4   7   5   85.29    8.50
   4   7  -5   69.29   10.50
   4   7   5   70.89   11.50
  -4  -7   5   83.09   12.00
  -4   7  -5   74.79   14.00
  -4   7  -5   76.49   12.20
  -4   7  -5   94.59   19.40
   5  -7   5  248.68   29.20
  -5  -7  -5  263.57   22.40
  -5   7   5  262.37   15.60
   5   7  -5  246.38   21.80
  -5  -7  -5  269.97   30.70
  -5  -7   5  253.97   16.40
  -5   7  -5  243.18   34.20
  -5  -7   5  266.77   20.70
   5   7   5  242.68   19.20
  -5   7  -5  280.37   26.30
  -5   7  -5  281.27   24.50
  -6   7   5   29.50   12.10
  -6  -7  -5   36.30   10.80
   6   7  -5   49.60   20.40
   6   7  -5   75.19   20.40
  -6  -7  -5   29.60   17.30
   6  -7   5   27.20   13.70
  -6  -7   5   32.80   13.70
  -6   7  -5   23.60   18.70
  -6  -7   5   47.00    9.30
  -6   7  -5   54.29   12.50
  -6   7  -5   64.79   25.70
  -7   7   5   66.49   10.80
   7   7  -5   73.69   24.30
  -7  -7  -5   63.79   11.70
   7  -7   5   65.99   13.20
  -7  -7   5   57.79    8.80
  -7   7  -5   73.89   12.30
  -7   7  -5   62.69   22.40
   8   7  -5  -20.20   21.90
   8  -7   5   28.80   11.40
  -8   7   5   11.20    8.40
   8  -7  -5  -16.60   13.20
   0   8  -5  223.68   13.10
   0   8   5  211.08   11.40
   0   8  -5  233.08   12.50
   0  -8   5  233.38   14.90
  -1  -8  -5  350.56   20.60
   1  -8   5  331.47   18.30
   1   8  -5  338.27   17.10
  -1   8  -5  345.67   16.20
   1   8   5  332.67   15.20
  -1   8  -5  341.07   16.60
  -1  -8   5  343.27   17.80
   2   8  -5   40.70    7.70
   2  -8   5   47.80    9.50
  -2  -8  -5   18.90   11.40
  -2  -8   5   46.90    7.50
  -2   8  -5   41.00    7.60
   2   8   5   53.09    9.00
  -2   8  -5   49.30    8.00
   3  -8   5  221.08   27.00
  -3   8   5  227.48   24.60
  -3  -8  -5  248.48   24.20
   3   8  -5  275.07   17.00
  -3   8  -5  261.47   26.30
   3   8   5  298.77   15.90
  -3   8  -5  309.77   18.60
   4   8  -5   31.00   10.80
  -4   8   5   12.20    6.20
  -4   8   5   47.00   12.30
   4  -8   5   41.20   15.00
  -4  -8   5   24.40   10.60
   4   8   5    6.80    8.20
  -4   8  -5   43.70   13.40
  -4   8  -5    8.50   11.00
  -4   8  -5   -5.40   14.40
   5  -8   5   29.80   14.70
   5   8  -5   40.50   15.20
  -5   8   5   65.89   12.40
  -5   8   5   52.29   12.70
  -5  -8  -5   29.30   11.80
  -5   8  -5   25.80   17.50
  -5   8  -5   36.90   13.00
   5   8   5   46.20   13.20
  -5  -8   5   41.10   10.50
  -5   8  -5   56.39   18.10
  -5  -8   5   55.79   10.70
  -6   8   5   79.59   11.30
   6  -8   5   89.49   14.40
   6   8  -5   72.19   23.10
  -6  -8  -5   63.19   12.00
  -6  -8   5   99.39   13.70
  -6   8  -5   82.69   17.10
  -7  -8  -5   47.00   11.00
  -7   8   5   39.80    9.90
   7   8  -5    8.60   27.30
   7  -8   5   44.00   11.30
  -7  -8   5   49.99    8.40
  -7   8  -5   42.00   22.80
   8   8  -5   17.30   27.00
  -8   8   5   36.40    8.40
   8  -8   5   22.50   11.00
  -8   8  -5   33.60   11.40
   8  -8  -5   38.40   13.60
   0   9  -5   47.60    9.00
   0  -9  -5   56.19   10.20
   1  -9   5   26.30    8.00
  -1  -9  -5   15.80    9.10
   1   9  -5   21.10    7.70
  -1   9  -5   27.60    7.20
  -1   9  -5   18.20    8.60
   1   9   5   17.90    7.40
  -1   9  -5   27.10   11.50
  -1  -9   5   14.70    6.70
   2   9  -5   13.70    8.10
  -2  -9  -5   21.00   10.60
   2  -9   5   21.40    8.00
   2  -9   5  -15.80   11.90
   2   9   5    3.10   16.80
  -2   9  -5   16.30    7.40
  -2  -9   5   19.20    6.50
   2   9   5   31.50    8.70
  -2   9  -5   21.30   12.10
   3  -9   5   15.80   11.60
   3   9  -5   12.60    9.80
   3  -9   5    3.20    8.50
  -3   9   5   39.30   12.50
  -3  -9  -5   30.80   13.90
  -3   9  -5   33.70   12.40
  -3   9  -5   32.90   10.00
  -3  -9   5   18.50    7.00
   3   9   5   14.40    9.30
  -4   9   5  471.95   26.40
   4   9  -5  425.36   27.20
   4  -9   5  445.46   31.50
   4   9   5  411.46   24.80
  -4   9  -5  439.76   27.60
  -4  -9   5  443.36   25.50
  -4   9  -5  413.76   30.50
  -5   9   5  150.08   18.50
  -5  -9  -5  206.58   19.00
   5  -9   5  167.88   21.20
   5   9  -5  181.38   29.90
  -5  -9   5  172.78   17.10
  -5   9  -5  162.88   24.30
   5   9   5  156.78   19.00
  -5  -9   5  208.98   21.60
  -5   9  -5  147.99   24.80
  -6  -9  -5   48.10   11.30
   6   9  -5   30.60   33.80
   6  -9   5   55.09   12.00
   6  -9   5   58.09   16.00
  -6   9   5   64.29   10.60
   6  -9  -5   55.89   15.70
  -6   9  -5   68.19   15.20
  -6  -9   5   64.19    9.40
  -7  -9  -5    6.40   11.30
  -7   9   5    7.50    8.70
   7  -9   5   12.60   14.10
   7   9  -5   63.49   53.49
  -7   9  -5   30.10   18.50
  -7  -9   5    6.70    7.50
   7  -9  -5    6.20   14.50
  -8   9   5   68.39    9.60
   8  -9   5   52.89    9.90
  -8   9  -5   54.89    9.90
   8  -9  -5   48.10   12.10
  -8  -9   5   58.79    9.40
   8   9   5   98.29   19.00
   0 -10  -5  808.02   34.80
   0 -10   5  790.02   32.50
   0  10  -5  779.32   33.90
   1 -10   5   31.60   12.00
   1 -10   5   42.90    8.00
   1  10  -5   37.60   10.60
  -1 -10  -5   41.80    9.90
   1  10   5   42.40    8.50
  -1 -10   5   44.00    7.40
  -1  10  -5   47.80   10.90
   1 -10  -5   36.70    9.10
   2  10  -5   41.20   11.40
   2 -10   5   17.30   11.60
   2 -10   5   37.60    8.80
  -2 -10  -5   33.70   11.10
   2  10   5   45.50    9.40
   2  10   5   18.40   10.10
  -2 -10   5   46.70    7.90
  -2  10  -5   30.00   10.80
   3 -10   5  116.19   15.40
  -3 -10  -5   94.89   14.60
   3  10  -5  125.19   19.70
  -3  10   5   92.59   13.70
   3 -10   5   98.99   13.90
  -3  10  -5  126.29   18.10
   3 -10  -5  130.89   21.10
  -3 -10   5  110.49   13.10
  -3  10  -5  119.89   20.30
   3  10   5  108.69   13.60
  -4  10   5   84.19   12.30
   4 -10   5  100.39   16.00
   4 -10   5  100.29   14.10
   4  10  -5  119.99   19.60
  -4  10  -5  102.89   13.50
   4  10   5   93.29   16.20
  -4  10  -5   82.09   16.40
  -4 -10   5   88.89   16.10
   4 -10  -5   81.29   17.80
   5 -10   5   64.19   14.20
  -5 -10  -5   41.10   10.10
  -5  10   5   31.50   10.00
   5 -10   5   32.30   11.60
  -5 -10   5   36.50    9.30
  -5  10  -5   58.19   12.80
   5 -10  -5   73.89   16.00
   6 -10   5  -13.40   15.40
   6 -10   5   11.30   10.60
  -6 -10  -5   11.80    9.00
  -6  10   5    6.20    8.30
   6 -10  -5    4.60   13.20
  -6 -10   5   13.80    8.00
  -6  10  -5   19.90   13.10
  -7  10   5   67.99   13.70
   7 -10   5   50.19   10.80
  -7 -10  -5   20.30    9.60
  -7  10   5   35.70    8.20
   7 -10  -5   33.40   13.10
  -7  10  -5   18.70   11.50
   0 -11  -5   47.90    9.70
   0 -11   5   47.80    8.20
   1  11  -5  481.55   29.50
  -1 -11  -5  496.35   25.80
   1 -11   5  474.35   24.00
  -1  11  -5  502.05   26.20
  -1 -11   5  502.85   23.20
   1 -11  -5  496.25   25.50
   1  11   5  478.95   22.40
  -2 -11  -5   61.29   11.90
   2 -11   5   58.99    9.30
   2  11  -5   25.50   15.70
   2 -11   5   80.79   21.70
  -2  11  -5   36.50   10.40
  -2 -11   5   45.30    8.00
   2  11   5   64.79   10.10
  -3  11   5   29.70   12.10
   3  11  -5   29.60   16.80
   3 -11   5   17.00    9.00
   3 -11   5   32.60   10.60
  -3 -11  -5   28.00   13.20
   3  11   5   16.80   18.10
   3 -11  -5   36.20   18.20
  -3 -11   5   23.70    7.50
  -3  11  -5   34.60   11.00
  -3  11  -5    2.90   13.70
  -4  11   5   99.79   15.90
   4 -11   5  108.19   16.80
   4 -11   5  103.29   18.10
   4 -11  -5  120.19   16.50
  -4 -11   5   93.29   15.50
  -4  11  -5   98.59   17.90
   5 -11   5   66.09   13.70
  -5  11   5   57.69    9.80
   5 -11   5   43.90   11.10
  -5 -11  -5   48.00   10.20
  -5  11  -5   51.79   11.60
  -5  11  -5   39.60   16.00
  -5 -11   5   44.70    9.00
   5 -11  -5   46.20   14.50
   6 -11   5   31.50   10.40
   6 -11   5   40.50   15.50
  -6 -11  -5   28.70    9.70
  -6  11   5   16.00    9.10
  -6 -11   5   40.50    9.10
   6 -11  -5   23.20   13.40
  -6  11  -5   45.10   14.70
  -7  11   5   73.69   10.70
  -7  11   5   66.39   14.80
  -7 -11  -5   93.09   13.30
   7 -11   5   82.09   13.60
   7 -11  -5   65.49   13.70
   7  11   5   67.39   11.40
  -7  11  -5   90.49   14.60
   7 -11  -5   60.89   12.30
   0  12   5  495.05   22.10
   0 -12   5  475.05   23.60
   0 -12  -5  512.35   25.60
   1 -12   5   43.30    8.80
  -1 -12  -5   53.89   11.20
   1 -12  -5   52.09    9.60
  -1 -12   5   56.29    8.40
   1  12   5   52.69    8.00
   2 -12   5    2.50    7.80
  -2 -12  -5   -6.70   10.90
   2  12  -5  -21.70   20.70
   2 -12  -5    0.70    9.20
  -2 -12   5    0.30    7.20
   2  12   5    2.30    8.20
   3 -12   5  171.88   17.90
   3 -12   5  169.38   16.10
   3 -12  -5  143.09   20.30
   3 -12  -5  167.48   17.00
  -3 -12   5  175.38   17.40
  -3  12  -5  153.28   17.40
   4 -12   5  308.07   21.40
   4 -12   5  350.06   22.50
  -4  12   5  319.97   20.10
   4 -12  -5  311.87   29.20
   4 -12  -5  353.26   23.50
  -4 -12   5  313.27   20.30
  -5 -12  -5   40.80    8.80
  -5  12   5   33.00   10.80
   5 -12   5   24.40   11.00
   5 -12   5   41.90   13.10
  -5 -12   5   55.89    9.70
   5 -12  -5   24.00   12.30
   5 -12  -5    7.70   14.90
   6 -12   5   36.50    9.70
  -6  12   5   17.70    8.90
   6 -12   5    8.20   16.80
  -6  12   5   14.50    8.30
  -6 -12  -5   33.60    9.20
   6 -12  -5   27.30   12.40
  -6 -12   5   24.90    8.30
   6 -12  -5   14.50   11.50
   0  13   5  118.99   11.10
   0 -13  -5  120.99   15.90
   0 -13   5  128.99   13.50
  -1  13   5    5.10    6.10
   1 -13   5   12.20    7.70
  -1 -13  -5    1.20   12.40
   1 -13  -5   11.80    9.40
  -1 -13   5   13.70    7.40
   1  13   5    9.90    6.30
  -2 -13  -5   19.40   12.60
   2 -13   5   15.80    8.80
  -2 -13   5   -5.10    7.60
   2  13   5    5.10    8.70
   2 -13  -5   -7.20    9.40
   3 -13   5   51.89   11.10
  -3 -13   5   65.19   10.90
   3 -13  -5   62.49   12.40
  -4 -13  -5  114.59   14.40
   4 -13   5  157.48   18.70
   4 -13  -5  175.68   28.20
   4 -13  -5  172.68   18.80
  -4 -13   5  139.19   16.80
  -5 -13  -5  134.69   14.30
  -5  13   5  163.48   19.90
  -5  13   5   88.39   11.60
   5 -13   5  129.99   18.00
   5 -13  -5  115.79   16.90
   5 -13  -5  143.39   22.30
  -5 -13   5  113.39   13.90
  -6 -13  -5   36.50    7.40
  -6  13   5   37.50    7.50
  -6  13   5   43.30   14.90
   6 -13  -5   42.90   13.00
   0 -14  -5   47.00   11.30
   0  14  -5   46.20    8.60
   0 -14   5   47.70    9.30
   0  14   5   26.60    6.10
  -1 -14  -5  141.69   19.60
  -1  14   5  156.28   11.20
   1 -14   5  156.78   16.20
  -1 -14   5  156.88   15.00
   1  14   5  141.09   12.10
   1 -14  -5  174.78   17.70
  -2  14   5   61.49    9.30
  -2 -14  -5   66.19   14.70
   2 -14   5   63.39   10.40
  -2 -14   5   61.09    9.80
   2 -14  -5   67.49   11.90
   2  14   5   58.19   12.70
  -2 -14   5  108.19   19.40
  -3  14   5  209.08   12.70
   3 -14   5  208.68   17.80
  -3 -14   5  187.18   19.20
   3 -14  -5  198.88   18.60
  -4 -14  -5   55.89    9.00
   4 -14   5   45.90   11.00
  -4  14   5   44.50    6.90
   4 -14  -5   60.69   11.60
  -4 -14   5   36.10   10.30
   5 -14   5   14.40   13.40
  -5  14   5   12.40    5.70
  -5 -14  -5   21.20    7.10
   5 -14  -5   21.60   11.80
  -5 -14   5   25.20   10.00
   0 -15  -5    1.10   10.90
   0  15  -5   25.40   10.50
   0 -15   5   -6.70    7.40
   0  15   5    4.60    6.40
  -1 -15  -5   59.69   12.00
   1 -15   5   49.00    9.20
  -1  15   5   34.80    6.50
   1 -15  -5   48.30   11.10
  -1 -15   5   31.50    8.70
  -1  15  -5   34.60    8.30
   1  15   5   44.10    8.80
  -2  15   5   84.39   10.10
   2 -15   5   75.89   10.40
   2 -15  -5  108.99   16.60
  -3  15   5   34.30    6.20
  -3 -15  -5   18.30    7.90
   3 -15   5   37.90    9.60
   3 -15  -5   41.60    9.80
   4 -15   5   58.19   12.10
  -4 -15  -5   33.20    7.20
  -4  15   5   31.30    5.80
   4 -15  -5   43.80   11.50
   0 -16   5   -1.50    7.50
   0 -16  -5    9.70   10.40
   0  16   5   17.30    6.40
  -1  16   5  189.48   11.40
  -1 -16  -5  177.38   21.30
  -1  16  -5  179.58   16.00
   1 -16  -5  226.68   18.20
   2 -16   5   55.29    9.40
  -2  16   5   40.40    5.80
  -2 -16  -5   43.90    8.40
   2  16   5   41.90    9.80
  -2  16  -5   56.59    9.10
   2 -16  -5   72.69   11.70
   0   0   6 1448.76   49.30
  -1   0   6   52.89    2.60
   1   0  -6   53.29    3.40
  -1   0  -6   57.39    3.30
   2   0  -6  660.93   23.30
  -2   0  -6  654.93   23.50
  -2   0   6  641.24   22.90
  -3   0  -6   63.79    4.80
  -3   0   6   52.29    3.80
   3   0  -6   69.79    5.20
  -4   0  -6  282.17   12.00
  -4   0   6  318.87   12.40
  -4   0  -6  320.67   14.40
   4   0   6  287.27   26.60
   4   0  -6  314.17   13.60
   5   0  -6  129.09   13.00
  -5   0   6  142.99    8.80
   5   0   6  136.29   23.10
  -5   0  -6  134.19   15.30
  -5   0  -6  139.19    9.10
  -6   0  -6  221.88   32.80
   6   0   6  169.18   23.30
  -6   0   6  182.88   25.80
   6   0  -6  187.08   28.20
  -6   0   6  205.98   12.60
   7   0  -6  148.29   21.80
   7   0   6  175.68   21.80
  -7   0   6  130.99   17.80
  -7   0   6  111.69   15.60
  -8   0   6   32.20   14.90
   8   0   6   53.89   16.30
  -8   0   6   56.09   17.80
   8   0  -6   28.00   23.40
  -8   0  -6   26.20   20.30
   9   0   6   30.70   13.30
   9   0  -6  -40.30   21.70
  -9   0  -6   11.10   16.60
   0   1   6 1536.05   52.59
   0   1  -6 1554.44   52.99
   1   1  -6  282.77   10.80
  -1   1   6  283.67   10.20
  -1   1  -6  276.67   10.80
   1  -1  -6  286.37   10.40
  -1  -1   6  283.47   10.20
  -2   1   6 1705.33   57.49
   2   1  -6 1687.83   58.19
  -2   1  -6 1622.94   58.29
   2  -1  -6 1716.33   57.59
  -2  -1   6 1648.34   57.59
  -3   1   6  738.73   25.50
   3   1  -6  714.53   26.20
  -3   1   6  704.63   25.10
  -3  -1  -6  746.83   26.40
   3  -1  -6  705.03   25.60
  -3  -1   6  731.13   25.60
  -3   1  -6  704.13   25.00
  -3   1  -6  690.53   26.70
   4   1  -6  792.82   30.50
  -4  -1  -6  830.52   30.90
   4  -1   6  837.92   38.20
  -4   1  -6  791.32   29.00
  -4  -1   6  847.52   29.80
  -4   1  -6  849.02   32.40
   4   1   6  841.12   40.70
   4  -1  -6  807.02   30.00
   5  -1   6  -12.80   13.30
   5   1  -6   -0.50    7.50
  -5  -1  -6    0.80    7.10
  -5  -1  -6    4.70    4.80
  -5   1   6    8.80    4.20
  -5  -1   6    3.60    3.90
  -5   1  -6   10.20   11.10
   5   1   6   -4.10   14.60
   6  -1   6   31.10   14.40
   6   1  -6   41.90   14.90
  -6  -1  -6   50.19   17.70
   6   1  -6   66.89   18.40
  -6   1   6   23.20    6.40
  -6   1   6   19.40   14.40
  -6  -1  -6   20.00    9.10
  -6   1  -6   18.80   21.30
  -6  -1   6   21.30    6.60
   6   1   6   50.39   15.70
   6  -1  -6   21.20   19.80
   7   1  -6    3.40   20.50
  -7   1   6   31.60   12.10
   7  -1   6   14.30   14.40
  -7   1   6   15.20   16.40
   7  -1  -6   33.60   19.30
  -7   1  -6    6.50   24.50
   7   1   6   20.40   15.70
  -7  -1   6   26.00   13.50
  -7  -1   6   10.30   11.20
   8   1  -6   65.19   22.70
   8  -1   6   58.39   15.20
  -8   1   6   66.39   15.10
  -8  -1  -6   48.90   21.90
   8   1   6   66.69   18.20
  -8   1  -6   65.39   19.40
  -8  -1   6   43.70   14.50
   8  -1  -6   74.29   25.20
   9   1  -6   38.80   22.30
  -9  -1  -6   18.20   19.60
   9  -1   6   45.40   14.30
  -9   1   6   57.69   14.60
   9   1   6   24.70   13.90
   9  -1  -6    6.10   23.60
  -9   1  -6   22.50   16.40
   0   2   6 1853.91   62.49
   0  -2   6 1821.42   62.29
   0   2  -6 1821.02   63.69
  -1   2   6   11.00    1.60
   1   2  -6   10.80    2.30
   1   2  -6   13.10    2.30
  -1  -2   6    8.10    1.40
  -1   2  -6   11.40    2.90
   2   2  -6 1421.06   50.59
  -2   2   6 1450.85   49.70
  -2  -2   6 1467.25   49.90
   2   2   6 1431.86   50.29
  -2   2  -6 1458.95   51.49
   3   2  -6   89.49    6.60
  -3   2   6   95.19    5.50
  -3   2   6   92.69    4.70
  -3   2  -6   88.69    4.00
  -3  -2   6   85.29    4.90
  -3   2  -6   79.09    8.10
   4  -2   6   11.10   12.20
  -4  -2  -6   32.70    5.00
   4   2  -6   57.09    8.40
  -4   2   6   32.20    4.70
  -4   2   6   40.60    6.70
   4   2   6   64.79   18.90
  -4   2  -6   30.50    3.90
  -4   2  -6   28.80    8.40
  -4  -2   6   32.70    4.60
  -5   2   6  340.87   14.70
  -5  -2  -6  338.57   18.20
   5  -2   6  321.97   24.90
  -5  -2  -6  332.27   15.60
   5   2  -6  362.76   18.60
  -5  -2   6  339.87   14.90
   5   2   6  291.67   28.70
   5  -2  -6  348.57   31.00
  -5   2  -6  370.66   27.20
   6  -2   6  184.78   21.50
  -6  -2  -6  201.98   27.40
  -6   2   6  188.48   12.50
  -6  -2  -6  171.08   21.30
   6   2  -6  184.38   21.10
  -6  -2  -6  156.88   15.70
   6   2   6  197.68   26.20
  -6   2  -6  204.18   28.60
  -6  -2   6  184.68   12.40
  -6   2  -6  151.28   23.60
   6  -2  -6  153.08   21.10
   7   2  -6   48.60   23.20
  -7   2   6   47.60   12.90
   7  -2   6   41.70   15.90
  -7   2  -6   58.29   21.60
  -7  -2   6   64.99   13.10
   7   2   6   42.90   17.10
   7  -2  -6   63.49   19.60
   8  -2   6   76.59   16.40
   8   2  -6  111.79   24.90
  -8  -2  -6   92.29   25.30
   8  -2   6  109.89   21.60
  -8   2   6   76.49   14.00
  -8  -2   6   92.79   13.30
   8  -2  -6  149.29   28.70
  -8   2  -6   62.39   18.10
   8   2   6  107.49   19.10
   9   2  -6  150.78   25.10
  -9  -2  -6   81.59   22.90
  -9   2   6  147.49   17.50
  -9   2  -6  148.19   18.70
   9   2   6  130.99   20.60
  -9  -2   6  130.39   22.30
   9  -2  -6  236.78   32.90
   0   3   6 1461.35   48.80
   0   3  -6 1386.26   50.09
   1   3  -6  305.77   11.60
   1   3  -6  302.67   12.20
  -1   3   6  307.27   11.10
  -1   3  -6  304.37   13.90
   1   3   6  303.97   11.60
  -2   3   6  146.79    5.90
   2   3  -6  147.09    7.60
  -2   3  -6  131.99   10.20
   2   3   6  140.99    6.80
  -3   3   6   82.59    6.10
  -3   3   6   86.79    4.50
   3   3  -6   85.29    7.00
  -4   3   6  265.77   12.90
   4   3  -6  279.77   14.80
  -4  -3  -6  302.27   14.20
   4  -3   6  287.07   21.40
  -4   3   6  288.37   11.70
  -4  -3   6  308.67   12.50
   4   3   6  328.67   30.00
   4   3   6  278.67   13.10
   4  -3  -6  295.47   39.10
  -4   3  -6  245.28   10.90
  -4   3  -6  277.07   20.40
   5   3  -6  289.77   18.20
  -5  -3  -6  307.37   17.60
   5  -3   6  293.37   23.70
  -5   3   6  303.27   13.50
  -5   3  -6  330.47   26.80
  -5  -3   6  281.87   21.50
  -5  -3   6  307.57   14.30
   5  -3  -6  338.67   33.20
  -5   3  -6  286.67   36.20
   5   3   6  314.77   29.30
   6  -3   6   75.89   13.70
  -6   3   6   88.79   10.80
  -6  -3  -6   53.49   11.30
   6   3  -6   95.59   15.20
  -6  -3  -6   81.69   12.60
  -6  -3  -6   94.79   17.00
  -6  -3   6   85.99   12.40
  -6   3  -6  100.29   23.60
  -6   3  -6   76.39   23.20
   6   3   6   85.99   18.10
   6  -3  -6   67.89   21.10
  -7   3   6    9.20   13.90
   7   3  -6   -6.40   32.40
   7  -3   6    9.90   12.70
   7   3  -6  -13.50   20.20
   7  -3  -6   26.70   20.90
   7   3   6   16.40   16.70
  -7  -3   6   10.70   12.20
  -7   3  -6   15.50   19.20
   8   3  -6  115.59   25.50
   8  -3   6   88.19   18.80
   8  -3   6   96.49   16.40
  -8   3   6   77.09   12.70
  -8  -3  -6   62.39   25.50
  -8   3  -6   92.79   15.90
  -8  -3   6   72.49   12.10
   8  -3  -6   90.69   27.30
   8   3   6  109.69   20.00
   9   3  -6   47.60   22.70
  -9   3   6   42.90   11.00
   9   3   6   47.60   14.40
   9  -3  -6   32.00   26.10
  -9   3  -6   41.10   12.80
  -9  -3   6   47.00   13.50
   0   4  -6 1447.66   52.09
   0   4  -6 1480.35   52.59
   0   4   6 1556.74   51.49
   1   4  -6  232.98    9.30
  -1   4   6  225.48    8.50
   1   4  -6  220.08    9.80
  -1   4  -6  219.58   11.60
   1   4   6  216.08    9.10
  -2   4   6  184.08    7.20
   2   4  -6  177.78    9.10
   2   4   6  175.28    8.30
  -2   4  -6  184.28   11.50
  -3   4   6   33.30    5.80
  -3   4   6   49.70    3.90
   3   4  -6   41.50    5.80
   3   4   6   43.10    5.90
  -3   4  -6   46.60    8.30
  -4   4   6  384.46   17.20
   4   4  -6  416.56   19.10
   4  -4   6  411.86   23.10
  -4   4   6  409.26   15.60
   4  -4  -6  351.86   39.30
   4   4   6  357.16   34.60
  -4  -4   6  396.36   16.40
  -4   4  -6  443.86   24.20
   4   4   6  413.56   17.60
   5   4  -6   35.70   10.00
   5  -4   6   49.70   15.50
  -5  -4  -6   46.90    9.70
  -5  -4  -6   48.80   13.10
  -5   4   6   64.69    7.50
   5   4   6   18.00   18.80
   5  -4  -6   31.00   22.70
  -5  -4   6   48.50    6.40
  -5   4  -6   73.09   22.30
  -5  -4   6   54.99   10.40
  -5   4  -6   46.10   15.00
  -6  -4  -6  128.19   23.50
   6   4  -6  128.89   17.00
   6  -4   6  114.89   15.20
  -6  -4  -6  136.99   19.60
  -6  -4  -6  152.98   19.70
   6  -4  -6  141.49   23.30
  -6  -4   6  129.69   13.60
  -6  -4   6  141.49   16.60
  -6   4  -6  153.38   23.10
   6   4   6  124.59   20.50
  -6   4  -6  118.59   30.00
  -7  -4  -6   67.39   11.50
   7   4  -6   24.10   21.00
   7  -4   6   31.80   17.30
  -7   4   6   40.90   17.60
   7   4  -6   51.49   30.20
   7  -4   6   60.79   14.30
  -7  -4   6   44.50   14.00
   7   4   6   52.09   18.90
   7  -4  -6   81.89   24.20
  -7   4  -6   39.50   16.80
   8   4  -6   72.49   23.00
  -8   4   6   68.79   11.20
   8  -4   6   50.59   16.30
   8   4   6   95.09   20.30
  -8  -4   6   57.09   11.10
   8  -4  -6   79.89   29.00
  -8   4  -6   58.99   14.50
   9  -4   6   18.00   16.20
  -9   4   6   27.60    9.30
   9   4  -6   14.30   21.70
   9  -4  -6   45.60   34.40
   9   4   6   71.69   25.30
  -9  -4   6    3.30   12.50
  -9   4  -6    7.70   11.20
   0   5   6  219.68    8.70
   0   5  -6  210.88    9.70
   0   5  -6  209.88   10.10
   1   5  -6  256.97   11.50
  -1   5   6  256.37    9.90
   1   5  -6  258.17   10.90
  -1   5  -6  256.47   11.00
   1   5   6  270.17   10.80
  -1   5  -6  267.87   12.90
   2   5  -6  292.67   13.40
   2   5   6  261.97   12.00
  -2   5  -6  310.97   15.50
  -3   5   6  251.57   10.10
   3   5  -6  243.28   13.20
   3   5   6  234.08   11.80
  -3   5  -6  244.68   17.00
   4  -5   6  173.68   17.20
   4   5  -6  146.39   13.10
  -4   5   6  150.98    8.30
  -4   5   6  167.28   11.90
   4   5   6  186.28   27.40
   4   5   6  160.48   11.40
  -4   5  -6  151.68   18.70
  -4  -5   6  146.89    9.60
  -5  -5  -6  148.59   22.00
   5   5  -6  214.98   18.40
   5  -5   6  190.48   20.10
  -5   5   6  217.78   11.30
  -5  -5  -6  186.28   20.20
  -5  -5   6  191.78   18.90
  -5   5  -6  226.48   25.10
   5  -5  -6  167.48   26.90
  -5   5  -6  207.38   28.50
  -5  -5   6  219.48   13.00
   5   5   6  210.98   25.60
  -6  -5  -6   52.19   13.60
   6  -5   6   45.40   20.40
   6   5  -6   44.20   16.50
   6  -5   6   67.89   13.00
  -6  -5  -6   69.09   21.40
  -6  -5  -6   45.40   19.00
  -6  -5   6   54.39   10.10
  -6   5  -6   10.00   22.00
   6  -5  -6   34.30   25.00
   6   5   6   61.29   20.20
  -7  -5  -6   29.20   10.90
   7  -5   6   17.00   13.80
   7   5  -6   18.40   20.60
  -7   5   6   16.80   12.00
   7   5   6   33.70   19.00
  -7   5  -6    3.90   13.80
  -7   5  -6   -0.40   29.10
   7  -5  -6   71.29   25.40
   7   5   6   39.20   16.00
   8   5  -6   47.90   23.40
  -8   5   6   34.80    9.60
   8  -5   6   15.30   14.60
   8  -5  -6   59.69   30.70
  -8  -5   6   49.70   10.60
   8   5   6   16.90   19.80
  -8   5  -6   22.30   11.90
  -9   5   6    5.90    7.40
   9  -5   6   -0.30   12.80
  -9  -5   6   36.10   10.50
   0   6  -6  469.75   18.80
   0   6   6  486.35   17.70
   0   6  -6  484.35   19.10
   1   6  -6  255.97   12.00
   1   6   6  238.38   10.70
  -1   6  -6  239.88   11.10
  -1   6  -6  259.07   13.00
  -2   6   6  287.47   11.30
   2   6  -6  288.57   14.30
  -2   6  -6  271.57   12.70
  -2   6  -6  283.87   15.70
   2   6   6  298.57   13.10
  -2  -6   6  291.77   15.30
   3   6  -6  183.28   12.50
  -3   6   6  176.78    8.40
  -3  -6   6  173.48   12.60
  -3   6  -6  172.98   15.90
  -3   6  -6  166.18   11.40
   3   6   6  168.48   10.70
  -4   6   6  156.78    9.00
   4  -6   6  174.38   20.10
   4   6  -6  151.98   14.00
  -4   6  -6  168.98   20.10
  -4   6  -6  152.58   19.30
  -4  -6   6  130.79   10.10
   4   6   6  156.58   12.10
  -5   6   6   97.89   10.30
   5  -6   6   99.29   17.50
  -5  -6  -6  115.19   15.50
  -5  -6  -6  122.79   14.50
   5   6  -6   95.39   14.20
  -5   6  -6  104.99   17.20
  -5  -6   6  114.49   17.40
   5   6   6  106.69   13.90
  -5  -6   6  128.29   11.80
  -5   6  -6  106.59   17.20
  -5   6  -6  114.79   24.30
  -6   6   6   56.29   11.80
  -6  -6  -6   73.89   16.20
   6  -6   6   38.20   15.10
   6   6  -6   11.10   17.90
  -6  -6  -6   33.70   11.20
  -6   6   6   52.59   13.60
  -6  -6   6   45.70   11.90
  -6   6  -6   72.99   24.90
  -6   6  -6   60.49   23.20
   6  -6  -6   82.19   29.10
   6   6   6   58.59   24.70
  -6   6  -6   50.59   15.20
  -6  -6   6   52.69    9.80
   7  -6   6   43.30   13.30
  -7   6   6   52.59   10.90
  -7  -6  -6   40.00   11.20
   7   6  -6   30.00   30.20
   7  -6  -6   77.79   33.00
   7   6   6   42.60   24.40
  -7   6  -6   24.30   24.20
  -7   6  -6   65.39   13.90
   7   6   6   85.39   14.40
  -8   6   6   59.39   13.00
   8   6  -6   81.29   24.20
   8  -6   6   58.99   13.20
   8   6   6   43.70   22.60
  -8   6  -6  106.39   15.60
  -8  -6   6   66.69   12.40
   9   6  -6    6.30   21.20
  -9   6   6   13.00    6.50
   9  -6   6   -0.90   11.30
   9  -6  -6   -0.80   10.60
  -9  -6   6    6.70    8.80
   0  -7   6 1257.87   46.60
   0   7   6 1208.08   43.80
   0   7  -6 1259.77   45.30
   0   7  -6 1268.27   45.20
   1   7  -6   88.59    8.70
   1  -7   6   94.39   12.50
  -1   7  -6   75.49    9.20
   1   7   6   69.39    6.70
  -1  -7   6   63.49   11.00
  -1   7  -6   92.19    8.10
  -2   7   6   72.99    5.60
   2   7  -6   80.89   10.10
   2   7   6   74.79    8.20
  -2   7  -6   65.19    9.30
  -2   7  -6   72.99   11.10
  -2  -7   6   59.99   10.10
  -3   7   6  149.09    8.10
   3   7  -6  141.69   13.00
  -3   7  -6  130.59   12.70
   3   7   6  147.39   11.10
  -3   7  -6  132.29   15.20
  -3  -7   6  128.99   12.20
   4  -7   6   87.99   16.50
  -4   7   6   78.19    8.70
  -4   7   6   78.99   13.70
   4   7  -6   68.49   10.40
  -4   7  -6   40.80   17.90
  -4   7  -6   82.89   15.00
  -4  -7   6   83.79   12.60
  -4  -7   6   69.79    7.90
   4   7   6   91.69   12.10
  -4   7  -6   83.89   12.70
   5   7  -6   96.59   14.50
  -5  -7  -6  115.29   26.00
   5  -7   6   84.79   17.10
  -5   7   6  104.19   14.50
  -5  -7  -6   82.69   13.80
  -5  -7   6   82.09   10.00
   5   7   6  109.09   15.90
  -5   7  -6   86.29   20.40
  -5   7  -6   80.49   17.20
  -5  -7   6   87.69   11.70
  -5   7  -6   76.59   14.90
   6  -7   6   52.89   14.40
  -6   7   6   63.59   11.90
   6   7  -6   77.89   21.40
  -6  -7  -6   62.39   18.60
  -6  -7  -6   47.40   11.90
  -6  -7   6   41.80    9.60
  -6   7  -6   51.19   12.90
  -6   7  -6   67.39   18.90
  -6  -7   6   59.89   14.30
  -6   7  -6   68.59   26.50
  -7   7   6  140.09   15.60
   7   7  -6  151.38   28.30
  -7  -7  -6  144.19   18.60
   7  -7   6  187.78   21.10
  -7   7  -6  142.19   23.30
  -7   7  -6  147.89   16.90
  -8   7   6   27.50    8.40
   8   7  -6   21.60   21.70
   8  -7   6   14.80   11.40
  -8  -7   6   43.20   10.80
   0   8   6   -0.90    4.90
   0   8  -6    7.00    5.40
   0  -8   6    0.30    6.20
   0   8  -6    9.60    6.60
   1   8  -6  385.86   18.30
  -1  -8  -6  366.06   22.80
   1  -8   6  361.66   19.50
  -1   8  -6  373.56   18.20
  -1  -8   6  369.76   18.50
  -1   8  -6  365.96   17.60
   1   8   6  372.96   16.30
   2  -8   6   24.20    8.00
  -2  -8  -6    1.60   12.20
   2   8  -6   25.00    7.90
  -2   8  -6   23.50    7.70
  -2  -8   6   10.80    6.20
  -2   8  -6   15.10    7.30
   2   8   6    7.60    6.30
  -3  -8  -6   19.80   15.20
  -3   8   6   31.90   12.70
   3   8  -6   34.50    8.70
   3  -8   6    9.70   12.30
  -3  -8   6   16.00    6.80
  -3   8  -6   43.30   14.90
   3   8   6   13.10    6.90
  -3   8  -6   34.60   13.30
  -3   8  -6   25.80    9.30
  -4   8   6  126.49   10.90
  -4   8   6  135.69   14.30
   4  -8   6  121.79   16.90
  -4   8  -6  120.69   16.00
   4   8   6  151.78   15.00
  -4  -8   6  129.59   15.50
  -4  -8   6  123.79   19.30
  -4   8  -6  110.79   17.30
   5  -8   6  175.78   24.30
   5   8  -6  179.18   25.90
  -5  -8  -6  156.28   20.50
  -5   8   6  148.19   19.40
  -5   8   6  210.58   17.40
  -5   8  -6  157.58   27.10
  -5   8  -6  152.88   21.30
  -5  -8   6  178.28   18.30
  -5   8  -6  171.28   20.50
  -5  -8   6  181.08   18.00
  -6   8   6    4.00    9.40
   6   8  -6   49.50   21.40
   6  -8   6   -9.50   12.00
  -6   8  -6    6.10   10.00
  -6   8  -6   -8.50   14.60
  -6  -8   6   13.40    8.30
  -7   8   6  145.99   14.10
  -7  -8  -6  100.49   16.70
   7   8  -6  156.58   27.70
   7  -8   6  144.49   18.00
  -7   8  -6  202.88   31.30
   8   8  -6  -30.40   25.60
   8  -8   6   19.90   10.20
   8  -8  -6    0.30   11.80
  -8  -8   6   -6.40    9.20
   0   9  -6   88.99   13.50
   0  -9   6   90.59   12.10
   0   9  -6   83.09   12.80
   0  -9  -6   89.39   11.20
   1  -9   6   72.29   12.30
   1   9  -6   52.29    9.80
  -1  -9  -6   46.70   10.70
   1  -9   6   53.99   12.90
  -1   9  -6   40.60    9.30
  -1   9  -6   61.89    8.50
  -1   9  -6   52.79   12.50
   1   9   6   63.39    9.10
   1   9   6   56.09    8.30
   2  -9   6   56.59   12.90
   2  -9   6   53.19    9.40
  -2  -9  -6   23.10   11.50
  -2   9   6   43.50   13.20
   2   9  -6   43.40    9.20
   2   9   6   46.10    8.40
  -2   9  -6   49.99   12.30
  -2  -9   6   40.90    7.60
   2   9   6   43.50    9.30
  -2   9  -6   46.60    9.20
   3  -9   6  228.88   24.70
   3  -9   6  239.58   17.60
  -3   9   6  215.98   22.00
   3   9  -6  237.88   18.90
  -3  -9  -6  196.28   26.20
  -3  -9   6  211.38   14.90
   3   9   6  247.38   17.40
   3  -9  -6  231.58   37.50
  -3   9  -6  249.08   19.20
  -3   9  -6  225.88   22.90
   4  -9   6   24.50   10.20
   4   9  -6   15.00   13.00
  -4   9   6    4.90   11.20
  -4   9  -6   23.60   13.80
  -4  -9   6   10.80   10.60
  -4  -9   6   38.50   10.40
   4   9   6   20.40   11.50
  -5   9   6   18.50    9.70
   5  -9   6   32.90   11.00
  -5  -9  -6   24.50   11.00
   5   9  -6   30.90   21.00
   5  -9   6   40.80   12.50
  -5   9  -6   62.89   21.20
  -5   9  -6   39.40   13.50
  -5  -9   6   21.30    8.90
  -5  -9   6   40.10   14.40
   6  -9   6  120.59   18.80
   6   9  -6  157.58   31.60
  -6  -9  -6  120.69   18.00
   6  -9   6  163.48   18.70
  -6   9   6  107.39   15.00
  -6   9  -6  130.39   16.40
   7  -9   6   30.40   11.20
  -7  -9  -6    7.30    9.90
  -7   9   6   30.10    8.50
   7   9  -6   71.99   32.60
   7  -9  -6   27.50   13.70
  -7   9  -6   -0.60   18.30
   8  -9   6   17.10    8.70
  -8   9   6    6.10    6.10
   8  -9  -6   14.70   11.20
  -8  -9   6   -5.40    7.60
   8   9   6   15.10   16.80
  -8   9  -6   -7.30    8.80
   0 -10   6   76.99    9.40
   0  10  -6   71.29   11.40
   0 -10  -6   86.39   11.50
   0  10  -6   78.09   12.20
   1 -10   6  229.28   15.70
   1  10  -6  210.28   18.80
  -1 -10  -6  220.48   18.90
  -1 -10   6  206.08   14.90
  -1  10  -6  226.98   19.10
  -1  10  -6  157.68   20.60
   1  10   6  214.98   14.80
  -1  10  -6  231.98   15.90
   2 -10   6  596.14   27.30
   2  10  -6  575.44   28.50
   2 -10   6  542.35   30.20
  -2 -10  -6  557.24   29.90
  -2  10  -6  583.74   27.70
   2  10   6  575.14   27.90
  -2 -10   6  569.84   25.10
   2  10   6  557.34   25.90
  -2  10  -6  544.35   30.60
  -3  10   6   12.20   11.10
   3 -10   6    6.70    8.40
   3 -10   6   -9.90   20.30
   3  10  -6   16.40   13.10
   3  10   6  -12.70   12.20
  -3 -10   6    1.90    6.50
  -3 -10   6   10.30   13.60
   3 -10  -6   16.40   20.40
  -3  10  -6    3.50   11.20
   4  10  -6  145.59   21.00
   4 -10   6  108.69   17.50
   4 -10   6  141.29   19.50
  -4  10   6  130.09   12.50
   4  10   6  131.29   18.30
   4 -10  -6  117.59   19.50
  -4 -10   6  104.39   15.90
  -4 -10   6  100.09   17.80
  -4  10  -6  177.08   21.70
  -4  10  -6  149.39   24.40
   5 -10   6  155.68   19.60
  -5  10   6  119.39   14.70
  -5 -10  -6  107.79   13.10
  -5  10  -6  124.99   21.20
  -5 -10   6  114.29   15.20
   5 -10  -6  155.38   25.20
  -6 -10  -6   54.59   10.70
   6 -10   6   25.70   17.30
   6 -10   6   42.30   10.60
  -6  10  -6   35.60   13.20
   6 -10  -6   36.40   14.20
  -6 -10   6   37.90    8.50
   7 -10   6   94.09   15.40
  -7 -10  -6   92.99   15.30
  -7  10   6   87.89   11.30
  -7  10  -6   66.99   12.30
   7 -10  -6   77.39   14.60
   7  10   6   75.59   10.70
   0  11   6  309.77   17.70
   0  11  -6  310.17   29.70
   0 -11   6  338.97   18.50
   0 -11  -6  330.87   20.30
   1  11  -6  269.07   27.10
   1 -11   6  336.37   18.90
  -1 -11  -6  340.97   21.20
   1  11   6  334.37   18.30
   1 -11  -6  348.97   20.90
  -1 -11   6  342.07   18.50
  -1  11  -6  321.77   23.60
   2  11  -6  135.59   19.00
   2 -11   6  122.19   14.00
  -2 -11  -6  111.89   13.90
  -2 -11   6   97.79   12.20
  -2  11  -6  135.59   18.20
   3 -11   6  323.37   19.90
   3 -11   6  318.77   22.20
  -3  11   6  269.07   21.30
   3  11  -6  304.87   30.50
  -3 -11  -6  278.27   26.10
   3 -11  -6  245.28   34.40
  -3  11  -6  336.17   21.40
  -3 -11   6  307.97   18.10
  -3 -11   6  343.77   22.30
  -3  11  -6  299.87   27.40
  -4  11   6   27.60    9.80
   4 -11   6   37.00   10.60
   4 -11   6   31.00   10.50
   4 -11  -6   52.99   15.60
  -4 -11   6   33.70   10.30
  -4  11  -6   18.70    9.90
   5 -11   6   44.10   10.40
   5 -11   6   39.30   13.30
  -5  11   6   35.20    9.10
  -5 -11  -6   21.60    9.20
  -5 -11   6   25.30    9.10
   5 -11  -6   24.80   14.90
  -5  11  -6   51.99   11.50
  -5  11  -6   63.49   16.50
   6 -11   6  121.39   18.60
  -6 -11  -6  115.19   16.50
   6 -11   6  111.79   15.80
  -6  11   6  118.09   13.30
  -6  11  -6   94.89   16.30
   6 -11  -6  103.89   15.80
  -6 -11   6  113.49   14.40
   7 -11   6   15.50    8.10
  -7 -11  -6   14.90    8.30
  -7  11   6    3.20    6.90
   7  11   6    9.40    8.00
  -7  11  -6   34.30   10.90
   7 -11  -6   16.40   11.60
   7 -11  -6  -12.30   12.90
   0  12   6    4.60    6.10
   0 -12   6   -1.70    6.60
   0 -12  -6    6.40    9.30
   1 -12   6   14.50    7.30
  -1 -12  -6    9.70   10.20
  -1 -12   6   12.00    7.10
   1  12   6   19.40    6.40
   1 -12  -6   13.10    8.70
   2  12  -6  242.58   35.20
   2 -12   6  268.77   17.90
  -2 -12  -6  234.38   22.80
   2 -12  -6  232.98   19.20
  -2 -12   6  243.38   16.20
   2  12   6  236.58   16.20
   3 -12   6   23.80   10.20
   3 -12   6   15.40    9.10
  -3  12  -6    6.50    8.60
   3 -12  -6   31.60   23.90
   3 -12  -6   13.60    9.90
  -3 -12   6    9.90   10.70
  -4  12   6  108.89   15.60
   4 -12   6   94.29   13.20
   4 -12   6   81.29   11.30
   4 -12  -6   90.29   18.10
  -4 -12   6   79.59   11.00
  -4  12  -6  101.69   15.90
  -5  12   6  128.59   15.50
   5 -12   6  130.39   21.00
   5 -12  -6  135.99   15.40
   5 -12  -6  133.09   18.60
  -5 -12   6  150.48   15.20
  -6  12   6    5.10    8.40
  -6 -12  -6  -10.10    8.10
  -6  12   6    9.00    7.80
   6 -12   6  -11.70    8.20
   6 -12  -6   13.80   12.60
  -6 -12   6    6.30    8.10
   0 -13  -6   -4.10    9.50
   0 -13   6    9.70    7.30
   0  13   6    3.50    6.00
  -1  13   6   85.39   10.30
  -1 -13   6   92.79   14.70
   1  13   6  101.19   10.90
  -2 -13  -6   44.10   13.90
  -2  13   6   42.10    7.00
   2 -13   6   17.10    9.20
  -2 -13   6   25.40    8.60
   2 -13  -6   26.70   11.10
   2  13   6   42.70    9.20
  -2 -13   6   18.10   13.60
   3 -13   6   70.49   11.10
   3 -13  -6   68.79   12.10
  -3 -13   6   67.39   11.80
   4 -13   6   13.50   10.20
  -4 -13  -6   21.30   11.10
  -4 -13   6   22.40   10.10
   4 -13  -6   31.40   19.90
   4 -13  -6   17.80   10.70
  -5  13   6   31.00   10.40
  -5 -13  -6   12.80    8.10
  -5  13   6   19.20    7.10
   5 -13  -6   10.10   14.90
  -5 -13   6   18.70    9.30
   5 -13  -6    9.20   10.70
  -6  13   6   57.29    8.80
  -6 -13  -6   73.79   10.70
  -6  13   6   32.80   10.00
   6 -13  -6   56.49   12.20
   6  13   6   44.10    6.80
   6 -13  -6   49.80   13.60
   0 -14  -6  102.49   13.50
   0 -14   6  106.89   14.20
   0  14  -6  107.99   16.10
   0  14   6  105.59   10.30
  -1  14   6  187.88   12.70
  -1 -14  -6  208.58   21.90
   1 -14   6  219.88   17.30
   1 -14  -6  222.58   19.40
   1  14   6  201.18   13.10
  -1 -14   6  231.88   16.50
  -2  14   6  136.69   10.60
  -2 -14  -6  130.19   17.00
   2 -14   6  158.98   15.80
  -2 -14   6  161.18   23.80
   2 -14  -6  138.29   18.50
   2  14   6  172.08   17.00
  -2 -14   6  140.09   14.70
  -3  14   6   42.60    7.00
   3 -14   6   43.00   10.30
  -3 -14   6   33.00   12.50
   3 -14  -6   32.20   11.00
  -4  14   6   25.40    6.30
   4 -14   6   24.20   10.40
  -4 -14  -6   19.00    8.20
  -4 -14   6   25.80   10.30
   4 -14  -6   48.90   11.10
  -5  14   6   90.99    9.50
   5 -14   6   99.79   15.60
  -5 -14  -6   87.89   11.80
  -5 -14   6  124.79   15.50
   0 -15  -6   21.30   11.50
   0  15   6    2.10    6.00
   0 -15   6   -1.50    7.70
   1 -15   6  115.79   14.30
  -1  15   6   96.39   10.10
  -1 -15  -6  111.29   14.00
  -1  15  -6   99.29   13.20
   1  15   6   83.99    9.50
   1 -15  -6   83.29   12.30
  -1 -15   6   99.99   13.40
  -2  15   6  160.88   11.00
   2 -15   6  154.68   14.70
   2 -15  -6  160.68   17.60
  -3 -15  -6  179.18   14.80
  -3  15   6  200.98   12.00
   3 -15  -6  207.58   17.90
  -4 -15  -6   32.20    7.30
   4 -15   6   12.10   12.00
  -4  15   6   31.80    5.40
   4 -15  -6   33.50   12.10
   0  16   6   23.80    6.70
   0 -16  -6   14.30   11.20
   0 -16   6   27.20   11.20
  -1 -16  -6  125.69   21.70
  -1  16   6  150.98   10.20
   1 -16   6  168.98   14.60
   1 -16  -6  112.69   18.10
  -1  16  -6  164.38   13.90
   1  16   6  142.39   14.20
  -2 -16  -6    4.00    7.50
  -2  16   6    4.20    4.80
   2 -16   6    5.40    8.30
   2  16   6   28.00   10.50
   2 -16  -6   27.10   11.20
  -2  16  -6   14.30    6.10
   0   0   7    1.10    0.80
  -1   0  -7   58.79    3.70
  -1   0   7   61.79    2.90
   1   0  -7   56.89    3.80
  -2   0  -7 2453.75   83.39
  -2   0   7 2449.75   82.69
   2   0  -7 2353.26   82.99
  -3   0  -7  631.44   23.80
  -3   0   7  660.23   22.90
   3   0  -7  623.84   23.40
   4   0   7  470.75   29.00
   4   0  -7  463.45   19.40
  -4   0   7  517.85   18.40
  -4   0  -7  461.85   17.90
  -4   0  -7  493.35   20.10
   5   0   7  139.69   23.10
   5   0  -7  137.89   14.30
  -5   0  -7  124.89    9.30
  -5   0   7  142.69    8.50
  -5   0  -7  143.69   15.80
   6   0  -7   41.20   18.80
  -6   0   7   15.20   13.60
   6   0   7    5.80   14.30
  -6   0  -7   -0.10   20.20
  -6   0   7   -6.90    6.30
  -7   0   7   40.60   12.80
  -7   0   7   70.59   12.40
   7   0   7   25.80   14.20
   7   0  -7   30.80   22.40
  -7   0   7   63.29   20.40
  -8   0   7   10.20   13.40
  -8   0  -7  -16.00   19.60
   8   0  -7  -10.70   23.30
   8   0   7  -11.50   15.20
  -8   0   7  -15.00   18.60
  -9   0  -7    6.20   16.70
   9   0   7   14.80   12.50
   9   0  -7   18.70   23.20
   0   1  -7   17.60    2.40
   0   1   7   14.60    1.50
   0  -1   7   14.30    1.30
   1   1  -7  916.61   32.20
  -1   1   7  884.81   31.60
  -1   1  -7  885.21   32.20
   1  -1  -7  990.90   31.90
  -1  -1   7  907.51   31.60
   2   1  -7  354.76   13.90
  -2   1   7  366.96   13.00
   2  -1  -7  349.27   13.40
  -2   1  -7  353.26   14.00
  -2  -1   7  366.76   13.20
  -3  -1  -7  178.08    8.30
  -3   1   7  173.58    7.10
   3   1  -7  150.48    8.50
   3  -1  -7  160.28    7.90
  -3   1  -7  159.38    8.60
  -3   1  -7  163.18    6.60
  -3  -1   7  175.48    7.20
   4  -1   7   48.10   13.90
   4   1  -7   57.59    7.80
  -4   1   7   69.39    5.30
  -4  -1  -7   63.89    7.10
   4  -1  -7   71.39    7.40
   4   1   7   78.99   16.70
  -4   1  -7   61.29    4.80
  -4  -1   7   74.09    5.50
  -4   1  -7   74.19    9.60
  -5  -1  -7   72.59    9.70
   5   1  -7   84.29    9.80
   5  -1   7   76.49   14.50
  -5   1   7   72.19    7.20
  -5  -1  -7   66.19    8.60
   5  -1  -7   80.99   11.60
   5   1   7  109.29   16.30
  -5   1  -7   58.59   12.50
  -5   1  -7   66.29    6.70
  -5  -1   7   95.19    7.20
  -6   1   7  249.78   24.10
   6  -1   7  345.47   24.10
   6   1  -7  299.87   25.90
  -6  -1  -7  318.07   23.50
  -6  -1  -7  265.97   30.80
  -6   1   7  294.37   15.60
  -6   1  -7  319.87   38.40
   6   1   7  335.67   27.10
   6  -1  -7  324.37   30.30
  -6  -1   7  292.77   15.50
  -7   1   7    6.70   14.40
  -7   1   7   21.50   11.20
   7  -1   7   19.00   14.50
   7   1  -7   15.30   22.70
  -7  -1   7   37.70   12.00
  -7   1  -7   70.59   25.00
  -7  -1   7   23.30   11.50
   7  -1  -7    8.40   19.70
   7   1   7   19.20   14.40
  -8   1   7   75.79   15.60
   8   1  -7   65.49   23.90
  -8  -1  -7   53.79   22.20
   8  -1   7   44.70   15.20
  -8   1  -7   51.39   19.30
   8  -1  -7   81.89   26.10
   8   1   7   56.79   16.40
  -8  -1   7   44.30   13.80
   9   1  -7  -22.90   22.50
  -9   1   7   35.50   14.70
  -9  -1  -7   -5.00   18.80
   9   1   7   -6.90   12.10
   9  -1  -7    2.50   24.20
  -9   1  -7  -33.10   14.60
   0   2   7   78.49    3.40
   0  -2   7   74.29    3.20
   0   2  -7   83.09    6.20
   1   2  -7   25.00    3.50
   1   2  -7   21.50    3.40
  -1   2   7   22.80    2.00
  -1   2  -7   25.80    3.50
  -1  -2   7   20.90    2.10
   2   2  -7  925.31   32.40
  -2   2   7  903.51   31.40
  -2   2  -7  888.11   33.10
  -2  -2   7  888.31   31.60
   3   2  -7  132.39    8.20
  -3   2   7  137.99    6.20
  -3  -2   7  143.09    6.50
  -3   2  -7  137.19    9.60
   4   2  -7  413.16   18.00
   4  -2   7  394.86   23.80
  -4   2   7  399.66   15.30
  -4  -2  -7  425.26   17.30
   4   2   7  308.27   30.00
  -4   2  -7  357.76   14.40
  -4   2  -7  398.96   21.60
  -4  -2   7  400.26   15.70
   5   2  -7  131.89   14.40
  -5  -2  -7  124.99   10.50
  -5  -2  -7  117.69   13.00
  -5   2   7  110.79    8.60
   5  -2   7  122.79   19.30
  -5   2  -7   93.99   16.40
  -5  -2   7  117.59    8.60
   5  -2  -7  156.38   21.30
   5   2   7  113.39   17.80
  -6  -2  -7  112.29   14.20
  -6   2   7  113.39   10.80
  -6   2   7  136.49   16.20
  -6  -2  -7  110.69   17.70
  -6  -2  -7  112.09   16.40
   6  -2   7  113.09   16.70
   6   2  -7  104.99   15.40
  -6   2  -7  114.29   24.30
  -6   2  -7  132.19   26.50
   6  -2  -7  119.89   21.80
  -6  -2   7  120.39   12.30
   6   2   7   74.29   17.50
   7   2  -7   76.39   20.80
  -7   2   7   32.60   12.40
   7  -2   7   65.49   13.60
   7   2   7   58.39   15.50
   7  -2  -7   56.89   20.90
  -7   2  -7   67.39   22.80
  -7  -2   7   56.09   12.10
  -7   2  -7   21.30   50.49
   8  -2   7  170.88   22.50
  -8  -2  -7  110.59   24.80
   8   2  -7  142.29   26.00
  -8   2   7  130.79   18.60
   8  -2   7   70.19   23.20
   8   2   7  103.19   19.20
   8  -2  -7  147.69   29.60
  -8   2  -7   60.69   18.40
  -8  -2   7  101.19   12.80
  -9  -2  -7   72.79   22.30
   9   2  -7   62.39   24.40
  -9   2   7   29.30   11.90
   9   2   7   55.39   13.60
  -9   2  -7   56.39   15.20
  -9  -2   7   71.79   15.90
   9  -2  -7   77.09   25.20
   0   3   7  320.27   11.60
   0   3  -7  316.57   13.50
   0   3  -7  321.07   12.50
   1   3  -7  125.29    6.10
   1   3  -7  117.99    6.30
  -1   3   7  121.69    5.10
  -1   3  -7  132.09    9.30
   2   3  -7  206.08    9.90
  -2   3   7  215.28    8.20
   2   3   7  217.88    9.20
  -2   3  -7  205.48   12.50
  -2  -3   7  223.48    8.70
  -3   3   7  151.68    6.90
  -3   3  -7  151.98   13.20
   3   3   7  151.98    8.00
  -3  -3   7  147.39    7.20
  -4  -3  -7   13.40    5.30
  -4   3   7   17.20    3.20
   4   3  -7   16.90    6.30
   4  -3   7   15.40   10.60
  -4  -3   7   17.00    3.50
  -4   3  -7   21.80   10.40
   4  -3  -7   49.30   23.40
   4   3   7   48.60   19.00
   5  -3   7   70.09   12.80
  -5   3   7   90.89    8.00
  -5  -3  -7  102.09   12.90
   5   3  -7   87.19   15.10
   5  -3  -7   84.49   22.80
  -5  -3   7  106.69   16.80
  -5   3  -7   94.69   23.30
  -5   3  -7  111.79   17.20
  -5  -3   7  102.29    8.90
   5   3   7   97.29   19.10
   6  -3   7  299.77   23.20
  -6  -3  -7  353.36   24.60
  -6   3   7  299.47   18.80
  -6  -3  -7  320.67   22.00
   6   3  -7  319.97   26.80
  -6  -3  -7  313.87   30.10
  -6  -3   7  310.67   17.10
  -6   3  -7  350.36   38.50
  -6   3  -7  340.77   35.80
   6   3   7  303.77   28.30
   6  -3  -7  314.17   33.30
   7   3  -7  145.39   23.00
  -7   3   7  160.98   21.10
   7  -3   7  176.58   20.70
   7  -3   7  195.38   22.60
  -7   3   7  154.68   16.30
  -7   3  -7   32.70   45.50
  -7  -3   7  170.78   20.10
   7   3   7  137.39   24.30
   7  -3  -7  124.59   24.60
  -7   3  -7  176.88   27.40
  -8   3   7  147.79   17.80
   8   3  -7   92.69   24.20
   8  -3   7   85.49   19.60
   8  -3   7  118.99   20.00
  -8  -3  -7  121.29   24.90
  -8   3  -7   66.69   15.70
  -8  -3   7  143.49   16.50
   8  -3  -7  115.89   29.20
   8   3   7   89.29   18.60
  -9   3   7   12.10    9.70
  -9  -3  -7   57.79   24.00
   9   3  -7  -25.00   21.20
   9   3   7  -12.60   12.60
  -9   3  -7   17.30   12.60
   9  -3  -7   34.70   27.70
  -9  -3   7   18.50   12.10
   0   4   7  117.89    5.00
   0   4  -7  115.19    7.40
   0   4  -7  115.69    6.20
   1   4  -7   58.59    5.10
  -1   4   7   55.29    3.20
   1   4  -7   57.19    4.80
  -1   4  -7   56.69    7.40
   1   4   7   54.09    4.10
  -2   4   7  183.88    7.40
   2   4  -7  179.78    9.50
   2   4   7  181.38    8.50
  -2   4  -7  191.08   12.20
   3   4  -7   52.49    8.30
  -3   4   7   60.29    4.30
  -3   4  -7   60.99    9.40
   3   4   7   65.89    6.20
  -3  -4   7   50.99    5.20
  -4   4   7  317.17   12.80
   4   4  -7  324.57   16.60
   4  -4   7  282.87   20.40
  -4  -4   7  328.17   13.70
   4  -4  -7  283.77   39.40
  -4   4  -7  316.47   22.10
   4   4   7  223.48   34.50
  -5   4   7   15.30    5.30
  -5  -4  -7   -8.60    8.90
  -5  -4  -7    6.30   11.90
   5   4  -7    3.00    9.20
   5  -4   7    9.10   11.00
  -5  -4   7    5.60    5.40
  -5   4  -7   24.10   14.80
   5  -4  -7   32.60   23.40
   5   4   7    6.40   18.60
  -5  -4   7   18.80   10.10
  -5   4  -7   34.70   21.80
  -6  -4  -7   40.20   12.40
  -6  -4  -7   43.60   14.80
   6  -4   7   28.80   12.10
  -6   4   7   58.59    8.80
   6   4  -7   61.59   16.60
  -6   4  -7   58.49   24.00
  -6   4  -7   62.89   21.20
  -6  -4   7   47.70   10.10
   6  -4  -7   52.69   21.40
  -6  -4   7   64.79    9.20
   6   4   7   74.39   18.30
  -7   4   7  -10.10   12.40
  -7  -4  -7    5.50   10.50
   7   4  -7   -1.50   18.80
   7  -4   7   -3.10   11.90
   7  -4   7   10.00   15.40
   7   4  -7    1.10   33.30
  -7   4   7   -5.50   15.50
  -7   4  -7  -33.70   46.00
   7   4   7    2.40   16.30
  -7  -4   7   33.80   13.20
  -7   4  -7   -3.20   15.90
   7  -4  -7  -20.00   24.70
   8   4  -7   49.40   25.10
  -8   4   7   13.10   10.30
   8  -4   7    4.20   15.80
  -8  -4   7   29.00   10.10
   8  -4  -7   16.10   30.00
  -8   4  -7   22.10   14.00
   8   4   7    8.10   17.30
   9   4  -7   30.30   21.60
   9  -4   7   59.29   17.20
  -9  -4   7    1.80   11.00
   9  -4  -7   32.10   30.80
   0   5  -7  777.32   28.40
   0   5  -7  779.92   28.90
  -1   5   7  214.78    8.50
   1   5  -7  221.58    9.70
   1   5  -7  216.38   10.30
   1   5   7  214.58    9.30
  -1   5  -7  211.48   11.80
  -1   5  -7  220.78    9.90
   2   5  -7   63.29    7.30
  -2   5   7   63.79    4.10
   2   5   7   65.59    5.80
  -2   5  -7   65.69   10.70
  -3   5   7  272.57   10.90
   3   5  -7  262.47   14.40
   3   5   7  252.57   12.80
  -3   5  -7  280.87   18.20
   4   5  -7  204.18   14.60
  -4   5   7  190.98    9.50
  -4  -5   7  185.48   10.50
   4   5   7  184.38   12.10
  -4   5  -7  210.48   20.80
  -5  -5  -7   -8.40   12.30
  -5   5   7   11.20    5.30
  -5  -5  -7    8.80   11.20
   5  -5   7   16.20   11.30
   5   5  -7   23.90   10.60
   5  -5   7    3.70   17.90
  -5  -5   7   13.10    5.90
   5  -5  -7  -20.90   26.20
  -5   5  -7   26.30   14.80
  -5  -5   7   -5.80    9.60
   5   5   7   -5.80   22.30
  -5   5  -7  -18.60   18.50
  -6  -5  -7   94.09   23.20
   6  -5   7   84.69   13.50
  -6   5   7   77.99    9.50
  -6  -5  -7   97.39   16.00
  -6  -5  -7   94.49   16.30
   6   5  -7  109.99   19.40
   6   5   7   87.89   21.50
  -6  -5   7   79.69   11.10
  -6   5  -7   70.09   19.00
   6  -5  -7  103.39   27.30
  -6   5  -7  106.39   26.70
  -6  -5   7  117.69   16.60
   7  -5   7  111.79   16.20
  -7  -5  -7  106.79   18.10
  -7   5   7   92.69   12.70
   7   5  -7  117.99   21.90
   7   5   7   89.59   20.50
  -7   5  -7   46.40   27.60
   7  -5  -7  108.59   26.20
   7   5   7   88.99   15.70
  -7   5  -7  130.99   19.70
   8   5  -7   80.79   24.80
  -8   5   7   42.00   10.10
   8  -5   7   78.39   20.30
   8  -5  -7   69.59   32.60
   8   5   7   45.20   19.40
  -8  -5   7   46.90   10.30
  -8   5  -7   54.19   12.60
   9  -5   7   61.49   14.60
   9   5  -7   54.29   23.60
  -9   5   7   30.20    7.80
  -9  -5   7   21.30   10.10
   0   6  -7  306.57   13.80
   0   6  -7  322.17   17.20
  -1   6   7  399.46   15.00
   1   6  -7  421.36   17.30
   1   6  -7  381.96   16.00
  -1   6  -7  418.66   18.10
  -1   6  -7  389.56   16.20
   1   6   7  394.76   15.70
  -2   6   7  152.88    7.00
   2   6  -7  150.68   10.80
  -2   6  -7  141.89   12.70
   2   6   7  148.59    8.90
  -2   6  -7  140.29    9.40
  -2  -6   7  154.48   11.70
  -3   6   7  343.77   13.50
   3   6  -7  332.77   17.40
  -3   6  -7  347.57   16.20
   3   6   7  315.77   15.50
  -3   6  -7  344.07   20.40
  -4   6   7  145.49    8.90
  -4   6   7  144.49   16.00
   4   6  -7  133.09   14.80
   4  -6   7  168.58   19.70
  -4   6  -7  154.18   20.20
  -4   6  -7  120.09   19.80
   4   6   7  135.89   12.00
  -4  -6   7  150.68   15.90
  -4  -6   7  138.39   10.30
  -5   6   7    9.10    6.50
  -5  -6  -7   15.90   14.00
  -5   6   7  -12.10   13.00
   5   6  -7    7.50   12.90
  -5  -6  -7    9.30   12.00
   5  -6   7   -7.00   14.90
  -5   6  -7  -11.60   15.40
  -5   6  -7   17.40   15.60
  -5  -6   7   13.00    9.80
   6   6  -7    4.90   20.60
  -6  -6  -7   28.50   11.10
  -6   6   7   41.60   12.60
   6  -6   7   23.90   14.90
  -6  -6  -7   47.70   17.50
  -6   6   7   28.20   10.90
  -6  -6  -7   68.29   32.00
  -6  -6   7   27.90    9.20
  -6   6  -7   60.99   22.10
  -6   6  -7   32.40   13.60
  -6   6  -7   49.80   26.20
  -6  -6   7   55.39   12.40
   6   6   7   35.90   24.50
   7  -6   7    9.20   12.60
  -7   6   7    0.60    9.20
   7   6  -7  -14.60   23.00
  -7  -6  -7   -0.10   10.50
   7   6   7   -5.20   25.00
  -7   6  -7   41.90   22.80
   7   6   7   37.10   13.50
  -7   6  -7   14.00   12.20
   7  -6  -7   26.60   40.00
   8   6  -7   26.30   23.90
   8  -6   7    6.10   11.90
  -8   6   7   24.50    9.20
  -8  -6   7    8.10   10.00
  -8   6  -7   21.60   11.30
   9  -6   7   25.00   22.20
   9   6  -7   52.19   21.80
   9  -6  -7    7.10   11.20
  -9  -6   7    2.50    8.40
   0  -7   7  330.17   17.70
   0   7  -7  343.57   15.80
   0   7  -7  342.67   15.60
   1   7  -7  128.29   10.40
   1  -7   7  142.79   14.20
  -1  -7   7  137.69   11.30
  -1   7  -7  142.19   10.00
   1   7   7  119.79    7.70
  -1   7  -7  132.59   11.00
  -2   7   7   19.50    3.30
   2  -7   7   42.10    9.30
   2   7  -7   26.20    6.70
  -2  -7   7   19.20    6.00
  -2   7  -7   16.40    5.90
  -2   7  -7   18.70    7.20
   2   7   7   24.90    5.10
  -3   7   7   37.70    5.80
   3  -7   7   14.80   18.00
   3   7  -7   31.00    8.00
  -3   7  -7   41.70    8.20
   3   7   7   33.70    6.70
  -3   7  -7   35.40    9.60
  -3  -7   7   46.70    7.20
   4  -7   7   69.59   16.20
   4   7  -7   74.49   11.60
  -4   7   7   78.19   12.20
  -4   7   7   79.29    8.90
  -4   7  -7   83.49   18.70
  -4  -7   7   72.59    8.20
  -4   7  -7   89.19   13.80
  -4  -7   7   59.69   13.30
   4   7   7   74.79   12.20
  -4   7  -7   65.09   15.00
  -5   7   7  254.37   15.40
   5   7  -7  282.77   25.00
  -5   7   7  284.77   21.90
  -5  -7  -7  250.17   23.70
  -5  -7  -7  339.17   31.80
   5  -7   7  253.17   29.50
  -5  -7   7  249.08   21.30
  -5  -7   7  277.37   17.60
  -5   7  -7  264.57   34.80
  -5   7  -7  286.97   23.60
  -5   7  -7  264.87   29.70
  -6  -7  -7   39.00   19.90
  -6   7   7   12.00    9.80
   6  -7   7   12.10   12.80
  -6  -7  -7   18.00   11.20
   6   7  -7   -6.10   22.10
  -6   7  -7   21.40   17.90
  -6   7  -7   30.70   12.70
  -6  -7   7   10.40    8.70
  -6   7  -7   -1.20   27.40
  -7   7   7   38.40    9.40
   7   7  -7   55.59   27.00
  -7  -7  -7   55.59   11.60
   7  -7   7   31.90   12.30
   7   7   7   54.39   12.10
  -7   7  -7   30.30   19.60
  -7   7  -7   44.70   12.30
   8  -7   7   18.60   12.40
  -8   7   7   34.20    8.50
   8   7  -7   35.90   22.60
  -8  -7   7   24.10    9.90
   0  -8   7    5.50    6.30
   0   8  -7    5.60    5.60
   0   8  -7   -6.00    5.80
  -1  -8  -7   89.79   13.20
   1  -8   7  107.79   13.10
   1   8  -7   91.39   11.50
   1   8   7   95.49    9.30
  -1   8  -7   89.99   10.90
  -1  -8   7  111.69   11.30
  -1   8  -7  109.79   11.30
   2   8  -7  218.48   15.80
  -2  -8  -7  184.68   24.20
   2  -8   7  237.58   18.30
   2  -8   7  307.97   37.30
  -2   8  -7  207.88   27.10
  -2   8  -7  226.18   15.60
  -2  -8   7  233.68   14.70
  -2   8  -7  240.78   16.30
   2   8   7  246.08   13.70
  -3   8   7  133.79   13.80
  -3   8   7  132.99    8.90
   3  -8   7  135.99   22.60
   3  -8   7  121.69   19.70
   3   8  -7   99.89   14.50
  -3  -8   7  192.38   25.30
  -3   8  -7  145.89   21.10
  -3   8  -7  141.59   16.30
  -3   8  -7  136.49   17.40
  -3  -8   7  115.19   12.20
   3   8   7  127.89   12.80
   4  -8   7   62.79   14.10
   4   8  -7   75.59   13.00
  -4   8   7   37.80   12.00
  -4   8   7   52.69    7.40
  -4  -8   7   38.80   12.20
  -4   8  -7   49.10   13.60
  -4   8  -7   55.19   14.30
  -4   8  -7   38.80   16.10
   5   8  -7  275.57   28.80
  -5   8   7  244.58   18.80
  -5   8   7  251.37   20.30
  -5  -8  -7  260.47   22.40
   5  -8   7  240.58   23.80
  -5   8  -7  245.08   28.90
  -5   8  -7  243.08   21.90
  -5  -8   7  265.37   20.80
  -5   8  -7  222.68   31.80
  -5  -8   7  234.88   20.20
   6  -8   7    0.30   10.90
  -6   8   7   21.30    9.90
  -6  -8  -7   20.10   11.20
   6   8  -7   19.50   20.90
  -6  -8   7   31.90    9.10
  -6   8  -7   21.00   15.60
  -6   8  -7   24.90   11.50
   7   8  -7   37.40   26.20
   7  -8   7   23.10   10.50
  -7  -8  -7   34.60   10.60
  -7   8   7   23.70    8.40
  -7   8  -7   41.00   18.40
   7   8   7   38.00   11.90
  -8   8   7   25.00    7.40
   8   8  -7   -8.30   24.90
   8  -8   7   33.60   10.70
   8   8   7   71.19   28.10
  -8  -8   7   34.00    9.30
   8  -8  -7   36.00   12.10
   0  -9  -7   11.10   10.00
   0   9  -7   15.30    8.10
   0  -9   7    9.80    7.40
   0   9  -7   13.50   11.20
   1  -9   7  362.66   24.80
   1   9  -7  373.36   20.00
  -1  -9  -7  345.57   23.30
   1   9   7  365.26   18.40
  -1   9  -7  372.16   27.30
  -1   9  -7  370.46   20.30
   1   9   7  345.07   18.70
  -1   9  -7  373.46   19.10
  -1  -9   7  346.77   19.30
   2   9  -7   14.70    8.80
  -2   9   7   -4.50   11.70
   2  -9   7   28.90   11.80
   2  -9   7   17.50    8.70
  -2  -9  -7   20.40   12.70
   2   9   7    7.00    7.90
  -2   9  -7    2.20   11.00
  -2  -9   7    8.40    6.20
   2   9   7    2.40    8.50
  -2   9  -7    1.60    8.00
  -2   9  -7   15.70   11.60
  -3   9   7   30.50   10.70
   3   9  -7   25.00   12.00
   3  -9   7   30.80   12.40
   3  -9   7   25.70    9.30
   3   9   7   43.30   10.30
   3   9   7   20.10   13.50
  -3  -9   7   34.40    7.10
  -3   9  -7   28.20   13.40
   3  -9  -7   36.60   22.40
   4  -9   7    5.40   10.00
   4   9  -7    5.70   13.90
   4  -9   7   -3.10   11.90
  -4  -9   7   -8.90   10.40
  -4  -9   7  -29.80   14.90
  -4   9  -7  -15.60   14.80
  -4   9  -7   16.80   15.60
  -5  -9  -7  226.58   20.60
   5   9  -7  225.48   32.50
   5  -9   7  224.68   22.10
  -5   9   7  216.48   17.70
   5  -9   7  224.78   23.30
  -5   9  -7  200.48   23.40
  -5   9  -7  217.18   33.80
  -5  -9   7  213.78   18.40
  -5  -9   7  239.88   23.90
   6  -9   7  143.19   18.90
   6   9  -7  144.19   29.10
  -6  -9  -7   90.99   13.30
  -6   9   7  127.99   14.50
  -6  -9   7  120.79   14.60
  -6   9  -7  164.68   23.10
   7   9  -7    0.00   29.60
  -7  -9  -7   29.80   11.40
   7  -9   7   43.00   10.80
  -7   9   7   20.90    8.40
   7   9   7   37.20   10.70
   7  -9  -7   33.80   14.10
  -7   9  -7   30.00   18.50
  -8   9   7   22.00    6.40
   8  -9   7   19.10    8.50
  -8  -9   7   10.80    7.20
  -8   9  -7   14.10    9.30
   8  -9  -7   31.30   11.30
   8   9   7   49.50   16.90
   0  10   7   90.49   12.60
   0  10  -7  116.89   17.50
   0  10  -7  135.79   17.80
   0 -10   7  125.99   13.20
   0 -10  -7  126.59   17.90
   1 -10   7   49.40    8.80
  -1 -10  -7   47.60   11.30
   1  10  -7   62.39   11.90
  -1  10  -7   77.09   11.70
  -1 -10   7   56.99    7.90
   1  10   7   61.79    8.80
  -1  10  -7   60.39   10.10
  -1  10  -7   62.89   13.80
   2 -10   7   30.70    8.50
  -2 -10  -7   20.60   12.60
   2 -10   7   48.50   11.40
  -2  10   7   38.50   11.50
   2  10   7   36.40   11.60
  -2  10  -7   31.60   12.00
  -2 -10   7   22.00    6.90
  -2  10  -7   33.20   10.00
   2  10   7   24.50    8.40
   3 -10   7  129.39   16.50
  -3  10   7  110.19   12.70
   3 -10   7  141.09   16.20
   3  10  -7  155.38   22.80
  -3 -10  -7   93.99   17.50
  -3 -10   7  154.48   20.90
  -3  10  -7  116.49   15.30
  -3 -10   7  130.59   12.50
  -3  10  -7  106.49   16.70
   3  10   7  129.19   14.20
   3 -10  -7  113.49   25.20
   4  10  -7  191.38   30.20
  -4  10   7  166.78   15.90
   4 -10   7  162.08   18.80
   4 -10   7  187.18   20.00
  -4 -10   7  144.89   23.40
  -4  10  -7  166.08   27.10
   4 -10  -7  142.99   20.60
  -4 -10   7  148.09   18.90
  -4  10  -7  177.28   22.10
   5 -10   7  114.39   14.90
   5 -10   7   90.79   12.20
  -5 -10  -7   73.49   11.80
  -5  10   7   72.89   10.10
   5 -10  -7   84.89   16.50
  -5 -10   7   77.39   10.60
  -5  10  -7   74.79   12.80
   6 -10   7   69.39   11.30
  -6  10   7   51.39    8.70
  -6 -10  -7   40.10   10.60
  -6 -10   7   53.79    8.90
   6 -10  -7   48.80   14.60
  -7  10   7   90.09   11.70
   7 -10   7  109.59   14.60
  -7 -10  -7  101.79   15.70
  -7  10  -7   88.89   13.10
   7 -10  -7  122.29   20.20
   7  10   7  108.89   13.50
   0  11  -7  501.85   37.30
   0 -11   7  641.04   27.10
   0  11   7  625.84   26.00
   0 -11  -7  608.84   28.70
   1 -11   7  285.37   17.20
   1  11  -7  343.97   28.00
  -1 -11  -7  271.97   21.00
  -1 -11   7  289.97   17.10
   1  11   7  259.07   16.50
   1 -11  -7  304.47   20.50
  -2 -11  -7   29.50   12.60
   2  11  -7   -7.60   15.10
   2 -11   7   10.60    7.90
   2 -11   7   11.20    9.70
   2  11   7    5.70    7.90
  -2 -11   7   17.90    7.40
  -2  11  -7   14.40   12.10
  -2  11  -7    7.20    9.90
  -3 -11  -7   15.70   15.80
   3 -11   7    5.10    8.50
  -3  11   7   13.50    9.90
   3  11  -7   38.50   18.70
   3 -11   7   11.90    9.60
  -3  11  -7   14.60   15.10
  -3 -11   7   33.50   12.50
   3 -11  -7  -16.50   20.10
  -3 -11   7   20.60   16.80
   3  11   7   30.90   15.70
  -3  11  -7   13.20    9.30
   4 -11   7  147.59   18.20
  -4  11   7  163.38   15.40
   4 -11   7  130.49   21.50
  -4  11  -7  172.98   18.00
  -4 -11   7  144.39   18.00
   4 -11  -7  144.29   19.30
  -5 -11  -7   43.30   10.30
   5 -11   7   69.79   14.50
  -5  11   7   50.89    9.30
   5 -11   7   41.10    9.90
  -5  11  -7   24.90   11.20
  -5  11  -7   76.59   17.70
   5 -11  -7   38.80   16.20
  -5 -11   7   47.10    9.40
  -6  11   7  102.89   14.40
   6 -11   7  103.29   16.20
  -6  11   7   85.69   12.90
  -6 -11  -7   98.29   16.70
  -6  11  -7  111.99   18.90
   6 -11  -7   82.59   15.50
  -6 -11   7   81.49   14.30
  -6  11  -7  119.69   16.50
  -7  11   7    3.60    6.50
   7 -11   7    9.60    7.60
   7 -11  -7    4.40   12.60
   7 -11  -7    3.00   11.30
   7  11   7    4.40    7.70
   0  12   7   61.49    7.50
   0 -12   7   79.89   12.60
   0 -12  -7   54.79   10.90
  -1 -12  -7   40.20   11.70
  -1  12   7   31.60    7.00
   1 -12   7   29.20    7.90
  -1 -12   7   26.80    7.60
   1  12   7   43.30    7.10
   1 -12  -7   41.70   10.50
   2 -12   7  176.98   14.90
  -2 -12  -7  157.98   22.60
   2  12  -7  132.19   23.30
  -2  12  -7  147.99   16.60
   2  12   7  138.09   14.30
   2 -12  -7  142.89   17.40
  -2 -12   7  168.18   14.30
   3 -12   7  200.28   18.70
  -3  12   7  209.58   19.90
  -3  12  -7  219.58   17.90
  -3 -12   7  192.48   19.60
   3 -12  -7  245.08   32.60
   4 -12   7   49.60   10.00
  -4  12   7   38.40    9.80
   4 -12   7   52.59   11.90
  -4  12  -7   38.10    9.60
  -4 -12   7   40.90   10.40
   4 -12  -7   16.80   17.10
   5 -12   7  198.98   19.20
   5 -12   7  172.48   21.30
  -5 -12  -7  219.48   22.40
  -5  12   7  179.88   16.10
  -5  12   7  163.58   14.00
  -5 -12   7  209.48   16.70
   5 -12  -7  188.08   26.50
  -6  12   7   40.10    8.30
   6 -12   7   35.10    8.40
  -6  12   7   32.10    8.00
  -6 -12  -7   16.70    8.90
   6 -12  -7   40.80   13.40
   6 -12  -7    7.80   11.70
   0 -13   7  107.69   14.60
   0  13   7   99.59   10.50
  -1  13   7   58.99    9.80
   1 -13   7   80.59   11.40
  -1 -13  -7   97.69   14.50
  -1 -13   7  115.79   18.50
   1 -13  -7  102.09   15.70
   1  13   7   74.49   10.20
  -2  13   7   91.29   10.40
  -2 -13  -7   76.89   15.90
   2 -13   7   93.29   15.40
  -2 -13   7   55.19   19.30
  -2 -13   7  120.79   14.30
   2  13   7   88.39   13.00
   2 -13  -7   99.59   13.80
   3 -13   7   71.89   11.50
  -3  13   7   61.99    9.70
  -3 -13   7   75.29   23.90
   3 -13  -7   67.39   12.00
  -4 -13  -7   44.40   11.60
   4 -13   7   28.40   11.50
  -4  13   7   28.60    8.10
  -4 -13   7   53.69   11.50
   4 -13  -7   44.10   11.80
   5 -13   7   14.90   13.80
  -5  13   7   39.50    7.20
  -5  13   7   35.20   10.70
  -5 -13  -7   35.70    9.00
   5 -13  -7   41.80   11.80
  -5 -13   7   31.10    9.90
   5 -13  -7   47.40   16.70
   0 -14  -7  199.38   20.80
   0  14  -7  199.18   20.70
   0 -14   7  212.78   16.60
   0  14   7  177.78   12.00
   1 -14   7   30.70    9.30
  -1  14   7   28.90    6.20
  -1 -14  -7   23.20   13.10
   1 -14  -7   45.70   11.60
   1  14   7   33.30    6.60
  -1 -14   7   40.00    9.00
  -2  14   7   22.60    6.00
  -2 -14  -7   34.10   16.40
   2 -14   7   23.80    9.50
   2 -14  -7   11.60   10.90
   2  14   7   10.40   10.00
  -3  14   7  206.68   12.80
   3 -14   7  189.18   17.50
   3 -14  -7  195.88   19.60
  -4 -14  -7   78.89   12.90
  -4  14   7   98.69   10.20
   4 -14  -7  111.29   17.40
  -5  14   7   51.59    8.50
  -5 -14  -7   71.29   11.10
   5 -14  -7   58.39   13.20
   5  14   7   42.60    6.40
  -5 -14   7   40.30   11.60
   0  15   7  150.38   11.60
   0 -15  -7  163.88   20.40
   0 -15   7  170.88   14.80
   1 -15   7  100.79   13.50
  -1  15   7  118.79   10.50
  -1 -15  -7  161.88   22.30
  -1  15  -7  103.09   13.70
   1  15   7  116.39   12.30
   1 -15  -7  111.99   17.90
  -2  15   7   25.90    6.00
   2 -15   7   40.20    9.10
   2 -15  -7   45.40   11.10
   3 -15   7   34.50    9.90
  -3  15   7   25.00    5.50
  -3 -15  -7   33.00    8.80
   3 -15  -7   31.40   11.00
   0 -16  -7   27.10   13.30
   0  16   7    4.30    5.70
   0 -16   7   11.80    8.30
  -1  16   7   38.40    5.80
   1 -16   7   38.50    8.50
   1 -16  -7   43.30   12.20
   1  16   7   41.20    8.30
  -2  16   7   12.60    4.70
   2 -16   7   19.00    9.20
  -2  16  -7   12.80    7.30
   2 -16  -7   16.10   11.90
   0   0   8 2474.55   85.39
   0   0  -8 2554.14   85.99
  -1   0   8 1090.79   38.10
  -1   0  -8 1241.58   39.00
   1   0  -8  963.90   38.20
   1   0  -8 1145.99   38.80
   2   0  -8  185.48    7.90
  -2   0  -8  169.58    7.70
  -2   0   8  158.68    6.90
  -3   0   8   68.19    4.20
   3   0  -8   79.09    6.20
  -3   0  -8   75.29    5.40
  -4   0  -8  351.96   15.90
  -4   0   8  351.36   13.90
  -4   0  -8  310.07   13.40
   4   0  -8  352.16   15.40
   4   0   8  354.36   24.20
  -5   0   8    7.10    4.10
  -5   0  -8    9.50    8.80
   5   0  -8    4.80    9.10
  -5   0  -8    2.60    5.40
   5   0   8    7.30   13.40
  -6   0  -8   26.50   20.60
   6   0  -8   42.60   18.50
  -6   0   8   16.60    6.70
  -6   0   8   39.50   11.50
   6   0   8   32.20   12.80
  -7   0   8   51.39   12.60
  -7   0  -8   56.79   57.29
   7   0  -8   45.40   22.40
   7   0   8   50.89   14.80
  -7   0   8   93.49   19.30
  -7   0   8   53.19   13.10
  -8   0   8   10.80   17.60
   8   0   8   28.30   14.40
  -8   0   8   29.90   12.40
  -8   0  -8   10.10   20.60
   8   0  -8   -1.30   24.40
   9   0  -8   30.40   23.90
  -9   0  -8   -8.20   16.80
   0  -1   8   13.50    1.40
   0   1  -8   13.60    1.90
   0   1   8   13.40    1.60
   1   1  -8   26.40    4.30
   1   1  -8   26.90    3.60
  -1   1   8   26.10    2.00
  -1  -1   8   28.10    2.10
  -1   1  -8   31.00    3.00
   2   1  -8   83.79    5.50
  -2   1   8   73.99    3.80
  -2   1  -8   76.59    5.10
  -2  -1   8   75.39    4.00
   2  -1  -8   79.79    4.90
  -3   1   8  177.58    7.40
   3   1  -8  163.08    9.20
  -3  -1  -8  165.38    8.50
  -3  -1   8  181.08    7.50
   3  -1  -8  175.08    8.40
  -3   1  -8  164.68    9.00
  -4  -1  -8 1554.04   55.79
  -4   1   8 1609.94   54.29
   4  -1   8 1557.44   59.29
  -4   1  -8 1521.15   56.69
  -4  -1   8 1627.94   54.59
   4   1   8 1586.34   61.19
  -4   1  -8 1471.35   53.49
   4  -1  -8 1505.45   54.49
  -5  -1  -8   77.69    9.20
   5   1  -8   78.19   10.60
  -5  -1  -8   82.09   13.30
   5  -1   8   74.99   13.50
  -5   1   8   77.29    7.60
  -5  -1   8   64.79    7.40
  -5   1  -8   62.09   12.70
   5   1   8   70.39   17.70
   6  -1   8   44.60   14.50
  -6  -1  -8   28.80   18.00
  -6   1   8   34.40    7.40
   6   1  -8   42.20   17.20
  -6   1   8   20.40   12.80
   6  -1  -8   39.50   19.40
  -6   1  -8   53.19   22.60
   6   1   8   48.00   14.50
  -6  -1   8   32.00    6.90
  -6  -1   8   40.90   13.10
  -7   1   8    6.40   11.20
   7   1  -8   32.60   21.80
  -7   1   8    2.10   12.70
   7  -1   8    3.40   12.50
  -7   1   8    3.60   15.20
  -7  -1   8    1.40   10.70
  -7  -1   8   17.90   12.00
   7   1   8   16.50   14.40
  -7   1  -8  -15.40   22.70
  -7   1  -8  -48.30   46.80
   7  -1  -8   -4.70   20.70
  -8  -1  -8  180.88   28.80
   8  -1   8  220.78   23.60
   8   1  -8  196.98   33.80
  -8   1   8  176.58   21.60
   8  -1  -8  279.07   37.30
  -8  -1   8  165.08   19.40
   8   1   8  177.38   23.80
  -8   1  -8  160.98   24.90
   9   1  -8   35.20   25.00
  -9   1   8   18.40   16.10
  -9  -1  -8   35.50   19.30
  -9   1  -8   11.80   15.20
   9  -1  -8    8.80   24.50
   0  -2   8 1099.09   36.70
   0   2  -8 1054.79   38.40
   0   2   8 1069.49   36.90
   1   2  -8  254.57   10.50
  -1   2   8  271.87    9.70
   1   2  -8  260.57   10.80
  -1   2  -8  266.77   11.50
  -1  -2   8  260.77    9.70
  -2   2   8  366.36   13.20
   2   2  -8  352.26   14.50
  -2   2  -8  354.66   15.20
  -2  -2   8  368.76   13.40
  -3  -2  -8   74.29    9.10
   3   2  -8   84.59    7.00
  -3   2   8   79.19    5.30
  -3   2  -8   74.69   10.00
   4  -2   8  104.89   16.90
  -4  -2  -8  104.69    9.40
   4   2  -8  102.19   10.80
  -4   2   8   99.09    6.40
   4   2   8  115.29   17.90
  -4   2  -8  108.09   14.10
  -4  -2   8  101.99    6.70
  -5   2   8    4.50    4.30
  -5  -2  -8    5.60    6.30
   5   2  -8    8.50    9.20
   5  -2   8   -0.70   12.20
  -5  -2  -8    2.00    7.60
   5   2   8   -7.40   15.20
   5  -2  -8   -6.80   19.20
  -5   2  -8    1.50   13.30
  -5  -2   8    1.40    4.50
  -6  -2  -8   97.59   17.80
  -6  -2  -8   81.29   13.80
  -6   2   8  146.29   21.30
  -6   2   8   97.29   11.80
  -6  -2  -8  108.59   12.90
   6   2  -8   82.39   17.80
   6  -2   8   92.99   14.40
  -6   2  -8   97.29   25.10
   6  -2  -8   62.09   22.40
   6   2   8  107.19   17.10
  -6  -2   8   88.69   13.00
   7   2  -8    3.50   19.80
  -7   2   8   54.49   19.90
  -7   2   8   24.40   14.30
  -7   2   8    0.60   11.70
   7  -2   8   14.10   12.30
   7  -2   8   64.09   22.00
  -7   2  -8   96.39   48.90
  -7  -2   8   17.90   11.70
   7  -2  -8  -18.50   21.80
   7   2   8   10.70   15.80
  -7  -2   8   27.50   11.40
  -7   2  -8   37.80   20.60
  -8  -2  -8   69.19   23.30
   8   2  -8  106.19   25.40
   8  -2   8   71.79   15.40
  -8   2   8   40.90   13.50
  -8  -2   8   42.70   11.40
   8  -2  -8   50.99   28.70
  -8   2  -8   43.40   17.20
   8   2   8   53.79   16.80
  -9  -2  -8   28.20   20.90
   9   2  -8   42.60   22.80
  -9   2   8   55.29   11.10
  -9   2  -8   10.10   14.00
   9  -2  -8   21.30   24.90
  -9  -2   8    8.50   14.00
   0   3   8  377.86   13.90
   0   3  -8  407.96   16.20
   0  -3   8  382.56   13.70
   1   3  -8   63.29    4.90
  -1   3   8   62.39    3.30
   1   3  -8   68.39    5.00
  -1   3  -8   53.29    7.80
  -1  -3   8   67.19    3.50
   2   3  -8   85.39    6.60
  -2   3   8   92.89    4.40
  -2  -3   8   91.89    4.80
  -2   3  -8  102.39    9.50
  -3   3   8  101.89    5.50
   3   3  -8  105.89    8.80
  -3  -3   8  103.59    6.10
  -3   3  -8   94.89   12.70
  -4  -3  -8   99.69   10.30
   4   3  -8   95.29   11.30
   4  -3   8  112.29   16.10
  -4   3   8   95.69    6.50
   4   3   8  118.09   19.90
  -4  -3   8  101.69    7.10
   4  -3  -8  144.99   23.10
  -4   3  -8   86.99   13.10
  -5  -3  -8  139.39   14.10
  -5   3   8  111.29    8.80
   5  -3   8  113.29   18.40
  -5  -3  -8  133.79   19.00
   5   3  -8  112.39   16.10
  -5   3  -8   95.99   25.00
  -5   3  -8  103.79   18.10
   5   3   8  155.58   20.20
  -5  -3   8  114.79    9.50
   5  -3  -8  126.29   25.40
  -5  -3   8  102.49   17.40
  -6  -3  -8  340.37   23.70
   6   3  -8  291.17   28.20
  -6  -3  -8  284.87   25.40
   6  -3   8  284.87   39.70
  -6   3   8  286.17   16.10
  -6  -3  -8  315.87   32.50
   6  -3   8  303.27   22.20
  -6   3  -8  351.46   48.60
   6   3   8  319.97   27.60
   6  -3  -8  220.98   32.50
  -6   3  -8  332.77   35.40
  -6  -3   8  324.07   16.60
   7  -3   8   80.69   19.20
  -7   3   8  113.79   14.70
  -7   3   8  108.99   15.80
   7   3  -8  136.19   23.40
   7  -3   8  121.99   19.50
   7   3   8  123.49   18.90
  -7   3  -8  116.29   20.50
  -7  -3   8  106.49   14.80
  -7  -3   8  118.89   17.90
  -7   3  -8  140.99   45.70
   7  -3  -8  109.89   24.50
   8   3  -8   64.99   23.70
   8  -3   8   50.39   20.00
  -8   3   8   55.19   12.10
   8   3   8   72.19   16.20
  -8  -3   8   60.89   10.50
  -8   3  -8   58.39   15.50
   8  -3  -8  117.79   30.70
  -9  -3  -8   93.99   23.50
   9   3  -8  107.79   24.20
  -9   3   8   87.29   10.80
   9  -3  -8  117.89   30.50
  -9  -3   8   92.99   12.10
  -9   3  -8   61.59   13.90
   0   4  -8  880.31   32.00
   0   4   8  855.01   30.30
   0   4  -8  868.31   31.40
  -1   4   8  125.99    5.30
   1   4  -8  121.19    7.10
   1   4  -8  127.09    6.60
  -1   4  -8  115.09    9.70
  -2   4   8  154.78    6.60
   2   4  -8  153.98    9.30
  -2   4  -8  162.48   12.40
  -2  -4   8  156.88    7.10
   3   4  -8  168.08   11.00
  -3   4   8  156.88    7.30
  -3  -4   8  154.18    8.00
  -3   4  -8  164.08   15.60
  -4   4   8  139.09    7.90
   4   4  -8  122.89   13.00
   4  -4   8  138.99   16.10
  -4   4  -8  135.69   19.10
   4  -4  -8  161.18   30.60
  -4  -4   8  131.29    8.90
   4   4   8  164.48   22.60
   5  -4   8   15.20   20.40
  -5   4   8   10.60    5.20
   5  -4   8   12.60   10.90
  -5  -4  -8    3.40    9.00
  -5  -4  -8   10.00   12.30
   5   4  -8   16.00   10.20
  -5   4  -8   11.90   15.90
  -5  -4   8   16.30    5.80
  -5  -4   8   11.50   10.20
  -5   4  -8   16.80   21.50
   5   4   8   31.60   20.60
   5  -4  -8   -8.20   24.10
  -6  -4  -8   96.59   14.00
  -6  -4  -8   91.89   15.40
   6   4  -8   70.79   18.70
  -6   4   8   84.09   16.20
   6  -4   8   85.19   13.10
   6  -4   8   81.19   20.00
  -6  -4  -8   85.59   20.50
  -6   4   8   83.99   12.20
   6   4   8   73.59   19.20
  -6  -4   8   84.19   13.50
  -6   4  -8   74.19   26.00
   6  -4  -8   62.39   22.20
  -6   4  -8   54.39   20.60
   7  -4   8   44.60   16.40
  -7  -4  -8   38.90   11.40
  -7   4   8   10.70   17.30
   7   4  -8   61.29   22.50
  -7  -4   8   27.50   15.30
  -7   4  -8   30.40   18.10
   7   4   8   28.40   17.90
  -7   4  -8   73.89   55.39
   7  -4  -8   -0.70   25.80
  -8   4   8   84.69   11.00
   8   4  -8   97.09   26.50
  -8  -4   8   85.59   14.00
  -8   4  -8   80.89   15.00
   8  -4  -8   57.39   31.80
   8   4   8  108.19   18.80
   9   4  -8   68.59   21.30
  -9   4  -8   29.50   12.40
  -9  -4   8   52.99   10.60
   9  -4  -8   82.89   33.70
   0   5  -8   91.39    7.40
   0   5  -8   90.89    6.30
   1   5  -8   57.09    5.50
   1   5  -8   61.19    8.70
  -1   5  -8   53.79    5.20
  -1   5  -8   53.89    8.10
  -2   5   8  368.06   13.80
   2   5  -8  361.66   16.40
   2   5   8  345.07   16.40
  -2   5  -8  390.36   19.30
  -3   5   8  185.68    8.60
   3   5  -8  187.28   13.00
   3   5   8  192.08   10.60
  -3  -5   8  194.68    9.70
  -3   5  -8  196.18   17.20
   4   5  -8   66.09    9.60
  -4   5   8   54.69    6.20
  -4  -5   8   56.59    7.60
  -4   5  -8   47.30   12.30
  -5  -5  -8  461.85   26.10
   5  -5   8  434.36   33.40
  -5   5   8  436.46   27.00
  -5   5   8  431.26   18.00
   5   5  -8  440.66   25.50
  -5  -5  -8  402.56   28.60
  -5  -5   8  450.75   19.70
   5  -5  -8  442.46   46.90
  -5   5  -8  363.56   34.50
   5   5   8  384.76   38.90
  -5   5  -8  442.66   32.00
  -5  -5   8  425.76   24.70
  -6   5   8  147.19   20.30
  -6   5   8  106.69   13.70
   6  -5   8  118.49   18.90
  -6  -5  -8  138.39   25.50
   6   5  -8  113.99   21.20
  -6  -5  -8  159.38   21.00
  -6  -5  -8  142.89   19.00
  -6   5  -8  110.49   20.00
   6  -5  -8  180.48   29.80
  -6   5  -8  140.59   27.30
   6   5   8  166.88   28.40
  -6  -5   8  135.99   16.20
  -6  -5   8  161.38   16.50
   7   5  -8   41.00   20.50
  -7   5   8   10.70   10.10
  -7  -5  -8    4.70   10.90
   7  -5   8  -27.20   13.80
   7  -5  -8   53.29   30.30
   7   5   8   14.70   15.10
  -7   5  -8    1.50   13.20
   7   5   8    4.80   24.80
  -7   5  -8   -6.20   25.40
   8  -5   8   29.20   13.60
  -8   5   8   11.90    9.00
   8   5  -8    3.50   24.20
  -8   5  -8   32.70   11.90
   8   5   8   21.30   19.40
   8  -5  -8   60.29   36.20
  -8  -5   8   29.70    9.90
   9  -5   8   31.90   17.50
  -9   5   8   19.80    7.10
   9   5  -8   43.40   22.30
   0   6  -8  126.29    8.40
   0   6  -8  107.79    8.40
  -1   6   8  456.05   16.20
   1   6  -8  424.96   17.30
   1   6  -8  437.46   18.60
  -1   6  -8  448.16   19.70
   1   6   8  419.16   16.80
  -1  -6   8  421.16   19.60
  -1   6  -8  429.36   18.40
  -2   6   8  770.12   28.10
   2   6  -8  785.32   30.80
  -2  -6   8  742.03   31.00
  -2   6  -8  831.72   33.00
  -2   6  -8  819.42   29.80
   2   6   8  779.22   29.30
  -3   6   8  146.49    7.90
   3   6  -8  145.29   13.00
  -3   6  -8  150.48   16.30
  -3  -6   8  140.49    9.10
   3   6   8  146.39   10.20
  -4   6   8   11.50    4.70
  -4   6   8   27.10   13.20
   4  -6   8   18.30   16.00
   4   6  -8    8.60    8.70
  -4   6  -8    9.70   11.30
  -4  -6   8    8.30    5.50
  -4   6  -8  -26.30   17.00
  -4  -6   8   29.30   13.00
  -5   6   8   26.10    6.90
  -5  -6  -8    9.30   14.70
  -5   6   8    5.20   11.70
  -5  -6  -8   14.80   12.20
   5  -6   8   37.70   16.20
   5   6  -8   34.90   17.60
  -5   6  -8   29.80   24.20
  -5  -6   8   17.40    7.30
  -5  -6   8   21.00   10.40
  -5   6  -8   24.20   16.80
  -6   6   8  314.47   21.20
   6   6  -8  318.37   35.40
  -6  -6  -8  283.47   31.40
  -6   6   8  246.38   19.50
   6  -6   8  319.77   27.80
  -6  -6  -8  274.77   22.90
  -6  -6   8  312.27   21.90
  -6  -6   8  302.37   19.50
  -6   6  -8  288.97   23.60
  -6   6  -8  310.27   39.20
  -6   6  -8  352.46   45.30
  -7  -6  -8   67.29   12.50
   7   6  -8   84.69   23.40
  -7   6   8   67.29   11.50
   7  -6   8   83.49   14.00
   7   6   8   -0.80   26.30
  -7   6  -8   47.10   21.50
  -7   6  -8   66.29   13.60
   7   6   8   81.99   13.30
   8   6  -8   64.39   23.90
   8  -6   8   52.89   13.70
  -8   6   8   32.30    9.50
  -8   6  -8   52.79   12.70
  -8  -6   8   49.40   10.10
   9  -6   8   70.39   13.30
  -9   6   8   47.30    6.90
   9   6  -8   32.20   22.40
  -9  -6   8   47.60    8.80
   9  -6  -8   35.10   11.70
   0  -7   8   32.90    7.00
   0   7  -8   34.40    6.00
   0   7  -8   36.80    6.00
   1   7  -8  609.94   24.70
   1  -7   8  581.34   26.20
  -1  -7   8  588.94   25.10
  -1   7  -8  617.74   24.20
  -1   7  -8  615.74   25.20
   1   7   8  571.64   23.20
   2  -7   8  332.17   21.10
   2   7  -8  338.47   17.70
  -2   7   8  351.86   13.70
  -2  -7   8  319.37   17.00
  -2   7  -8  350.96   19.00
  -2   7  -8  349.07   16.50
   2   7   8  336.97   15.40
  -3   7   8  378.96   15.10
   3   7  -8  371.46   19.70
   3  -7   8  321.67   27.30
   3  -7   8  340.67   22.80
  -3   7   8  415.76   30.60
  -3   7  -8  372.06   41.90
  -3   7  -8  347.37   34.10
  -3   7  -8  360.16   22.20
  -3   7  -8  374.56   19.10
   3   7   8  377.16   17.80
   4  -7   8   25.70   14.70
  -4   7   8   39.70   11.80
  -4   7   8   22.00    5.60
   4   7  -8   35.00   10.70
  -4   7  -8   57.39   18.20
  -4   7  -8   36.20   15.10
  -4  -7   8   24.30    6.60
  -4  -7   8   25.10   12.70
  -4   7  -8   29.90   12.70
   5  -7   8   32.40   16.60
  -5   7   8   51.29   17.70
  -5  -7  -8   31.30   19.60
  -5   7   8   26.40    8.50
   5   7  -8   36.90   15.20
  -5  -7  -8    9.00   14.20
  -5  -7   8   23.80    9.70
  -5   7  -8   37.60   20.00
  -5  -7   8   45.20   10.80
  -5   7  -8   37.80   18.20
  -5   7  -8   31.60   19.10
  -6   7   8   76.99   17.60
  -6   7   8  117.49   16.80
   6   7  -8   97.59   24.80
  -6  -7  -8  112.39   20.00
  -6  -7  -8  149.49   23.50
   6  -7   8  114.89   15.60
  -6   7  -8   82.99   28.80
  -6  -7   8  130.79   15.10
  -6   7  -8  167.18   30.60
  -6   7  -8  109.09   15.10
  -6  -7   8  115.79   16.00
   7   7  -8   39.80   25.00
  -7  -7  -8   22.20   11.20
   7  -7   8   15.20   11.20
  -7   7   8   29.30    9.30
   7   7   8   33.80   11.50
  -7   7  -8   21.50   11.10
  -7   7  -8   36.80   19.20
   8   7  -8   95.89   24.00
   8  -7   8  104.49   17.90
  -8   7   8   91.79   11.90
  -8  -7   8   88.79   14.40
   0  -8   8  204.68   15.10
   0   8  -8  246.08   14.40
   0   8  -8  238.98   13.90
  -1  -8  -8  124.79   20.50
   1  -8   8  134.19   14.40
   1   8  -8  138.39   12.90
  -1   8  -8  158.78   12.80
  -1   8  -8  153.78   12.50
  -1  -8   8  154.08   12.50
  -2  -8  -8  160.48   25.30
   2   8  -8  129.79   14.10
   2  -8   8  136.19   16.00
   2  -8   8  173.88   16.80
  -2   8  -8  163.18   14.80
   2   8   8  152.78   11.90
  -2   8  -8  158.88   26.90
  -2  -8   8  161.08   12.50
  -2   8  -8  148.89   15.10
  -3   8   8    4.10   10.70
   3   8  -8   14.10    9.00
   3  -8   8   13.70   12.80
  -3   8   8   16.20    5.00
  -3   8  -8   20.20   14.40
  -3   8  -8   37.80   10.50
  -3  -8   8   22.90   14.80
  -3   8  -8   11.60   12.00
   3   8   8   14.60    7.60
   3   8   8  -12.10   11.20
  -3   8  -8   38.90   15.30
   4  -8   8  186.28   19.30
   4  -8   8  224.78   24.20
  -4   8   8  198.58   19.20
   4   8  -8  189.68   21.70
  -4   8  -8  214.48   30.10
  -4  -8   8  225.28   15.10
  -4  -8   8  183.48   22.30
  -4   8  -8  194.98   21.10
  -4   8  -8  188.78   23.60
  -5  -8  -8   83.59   13.90
  -5   8   8  112.09   16.30
   5   8  -8   85.89   19.40
  -5   8   8  109.89   15.90
  -5  -8  -8  153.48   29.30
   5  -8   8  140.69   21.00
   5  -8   8   88.09   15.50
  -5  -8   8  102.89   13.70
  -5  -8   8  120.59   17.00
  -5   8  -8  121.79   18.00
  -5   8  -8  128.99   22.10
  -5   8  -8  113.79   18.40
  -6   8   8   43.10    9.70
   6  -8   8   54.39   11.60
  -6  -8  -8   49.30   12.20
  -6   8  -8   27.30   15.90
  -6  -8   8   40.30    9.70
  -6   8  -8   47.30   12.70
   7  -8   8   64.69   11.70
  -7   8   8   57.89    9.20
  -7  -8  -8   58.29   11.40
   7   8  -8   65.49   27.30
   7   8   8   96.19   20.20
  -7   8  -8   28.50   18.60
   8   8  -8   33.20   24.50
  -8   8   8   31.90    7.20
   8  -8   8   23.50   10.00
   8   8   8   90.99   24.00
   8  -8  -8   17.10   12.00
  -8  -8   8   24.20    8.40
   0  -9  -8    9.70   10.20
   0   9  -8  -12.10   11.50
   0   9  -8   -3.70    7.80
   0   9   8   13.00    7.90
   0  -9   8   14.30   12.40
   0   9  -8    2.60    6.80
   1  -9   8  155.48   15.70
   1  -9   8  170.58   20.20
  -1  -9  -8  146.39   20.10
   1   9  -8  136.09   15.40
  -1   9  -8  169.58   14.40
  -1  -9   8  150.58   12.90
  -1   9  -8  165.58   23.80
   1   9   8  141.69   14.10
  -1   9  -8  169.28   15.50
   2  -9   8  149.99   21.70
   2  -9   8  143.89   15.00
  -2   9   8  135.89   18.30
   2   9  -8  165.88   16.80
  -2  -9  -8  107.69   16.20
  -2   9  -8  146.39   16.00
  -2   9  -8  172.48   21.80
  -2   9  -8  136.09   19.00
  -2  -9   8  165.68   12.70
   2   9   8  125.19   14.30
   3  -9   8  196.08   22.20
   3   9  -8  207.98   20.50
   3  -9   8  201.88   18.60
  -3   9   8  189.18   18.10
  -3   9  -8  189.58   25.90
  -3  -9   8  208.28   25.20
  -3  -9   8  186.58   13.80
  -3   9  -8  206.08   20.30
   4   9  -8  210.08   26.40
  -4   9   8  161.48   17.30
   4  -9   8  224.68   19.90
   4  -9   8  211.28   22.00
  -4   9  -8  180.28   27.30
  -4   9  -8  182.08   25.50
  -4  -9   8  182.68   18.90
  -5  -9  -8   64.99   12.80
  -5   9   8   43.50   10.10
   5  -9   8   70.99   12.60
  -5  -9  -8   11.20   37.30
   5   9  -8   58.69   22.40
   5  -9   8   58.39   14.90
  -5  -9   8   68.89   10.70
  -5  -9   8   73.89   16.00
  -5   9  -8  104.79   25.00
  -5   9  -8   43.20   13.40
  -6   9   8   38.50    8.90
   6  -9   8   53.79   11.70
  -6  -9  -8   49.00   11.80
   6   9  -8   15.90   26.20
  -6  -9   8   81.59   13.70
  -6   9  -8   27.40   13.50
  -7   9   8   15.10    7.70
   7  -9   8   15.80   10.10
  -7  -9  -8    8.40   11.50
   7   9  -8   94.19   29.10
   7   9   8   13.40   10.10
   7  -9  -8    4.40   14.10
  -7   9  -8   10.30   16.70
   8  -9   8    4.90    7.70
  -8   9   8   17.20    6.10
   8   9   8   36.60   15.90
   8  -9  -8    6.00   10.80
  -8   9  -8    6.90    9.10
  -8  -9   8   -1.30    6.60
   0  10  -8  197.28   19.60
   0  10   8  191.38   14.50
   0 -10  -8  193.68   19.10
   0  10  -8  208.88   20.10
   0 -10   8  209.68   15.00
   1  10  -8  164.08   18.60
  -1 -10  -8  184.18   19.40
   1 -10   8  140.09   13.50
  -1  10  -8  104.19   19.00
  -1  10  -8  153.28   20.70
   1  10   8  144.79   13.60
  -1 -10   8  152.68   13.10
  -1  10  -8  150.28   15.60
   2 -10   8   -2.00    7.50
   2 -10   8    8.20   10.60
  -2  10   8   12.10   10.50
   2  10  -8   11.20   12.00
  -2 -10  -8  -12.20   13.60
  -2  10  -8    8.90   10.30
  -2 -10   8   15.70    6.80
  -2  10  -8   12.70   11.90
   2  10   8   24.90    7.90
   3  10  -8   56.09   15.40
   3 -10   8   63.59   10.50
   3 -10   8   55.89   12.10
  -3  10  -8   61.19   14.00
  -3  10  -8   74.89   13.40
  -3 -10   8   61.69   13.40
   3 -10  -8   60.89   25.90
   3  10   8   73.79   11.50
  -3 -10   8   83.39   15.20
   4 -10   8  116.99   18.60
  -4  10   8  115.59   14.40
   4 -10   8  110.29   13.50
   4  10  -8  123.39   21.10
  -4 -10   8  103.19   18.80
  -4 -10   8   89.89   16.90
  -4  10  -8  114.99   20.30
  -4  10  -8   79.09   19.20
   4 -10  -8   99.39   20.10
   5 -10   8   31.60   10.60
  -5 -10  -8   39.20   10.50
  -5  10   8   34.10    8.70
   5 -10   8   49.60   14.80
  -5  10  -8   50.39   12.30
  -5 -10   8   38.00    9.50
   5 -10  -8   35.00   15.80
  -6 -10  -8   26.40   10.30
   6 -10   8   19.20    9.40
  -6  10   8   28.20    7.40
  -6  10   8   14.20   10.70
  -6  10  -8   13.00   18.20
   6 -10  -8   44.00   15.30
   7 -10   8  141.79   15.20
  -7  10   8  128.29   12.00
  -7 -10  -8  119.79   17.60
   7  10   8  151.68   13.80
   7 -10  -8  164.58   21.60
  -7  10  -8  128.69   17.00
   0 -11  -8  540.05   27.40
   0  11  -8  525.55   33.70
   0 -11   8  542.45   24.50
  -1  11   8  142.09   12.50
   1 -11   8  135.99   13.80
  -1 -11  -8  111.19   19.00
   1  11  -8  115.39   18.40
   1 -11  -8  110.49   17.10
  -1  11  -8  123.69   18.70
  -1 -11   8  124.49   12.50
   2 -11   8   87.99   10.80
  -2 -11  -8   81.39   15.00
   2  11  -8   89.89   18.10
  -2 -11   8   87.79   12.50
  -2  11  -8  116.39   15.50
   2  11   8   97.19   13.30
  -2  11  -8  115.69   16.70
  -3  11   8  124.29   15.80
   3 -11   8  117.99   16.00
   3 -11   8  149.69   17.50
   3  11  -8  138.69   21.40
  -3  11  -8   94.79   13.10
  -3  11  -8  118.59   18.70
   3  11   8  129.89   18.40
  -3 -11   8  145.39   20.00
  -3 -11   8  118.59   19.00
  -4  11   8   16.20    8.80
   4 -11   8    4.20    9.20
   4 -11   8   11.70   14.40
  -4  11  -8   10.50   10.30
   4 -11  -8   50.09   18.50
  -4 -11   8   27.50   10.70
   5 -11   8   40.40   14.80
   5 -11   8   40.10   10.60
  -5 -11  -8   39.60   10.10
  -5  11   8   42.10    8.70
  -5 -11   8   40.20    9.10
  -5  11  -8   28.80   10.10
   5 -11  -8   17.60   16.50
   6 -11   8   30.00    9.40
  -6  11   8    1.30    8.00
  -6 -11  -8   17.00   10.20
  -6  11   8   16.70    9.20
  -6  11  -8   25.20   17.10
  -6 -11   8   -4.90    8.50
   6 -11  -8   28.80   14.80
  -6  11  -8   15.30   11.90
  -7 -11  -8   37.10    9.30
  -7  11   8   40.20    6.80
   7 -11   8   42.50    7.80
   7 -11  -8   28.50   13.20
   7 -11  -8   39.70   12.10
  -7 -11   8   34.60    8.30
   7  11   8   28.20    8.20
  -7  11  -8   63.29   12.40
   0 -12  -8   87.19   12.80
   0  12   8  119.39   11.40
   0 -12   8   88.19   12.70
  -1  12   8   17.70    6.30
   1 -12   8   14.40    7.70
  -1 -12  -8   -3.60   11.40
   1  12  -8   50.99   29.00
   1 -12  -8   27.70    9.90
  -1 -12   8   29.70    7.70
   1  12   8   27.90    6.80
   2 -12   8   35.50    8.60
  -2  12   8   38.00    7.20
  -2 -12  -8   36.80   13.80
  -2  12  -8   30.90    9.00
   2  12   8   36.70    7.70
  -2 -12   8   37.00    8.10
   2 -12  -8   38.70   10.50
   3 -12   8  122.49   15.40
  -3  12   8  108.79   16.30
  -3 -12   8   99.29   14.80
   3 -12  -8   79.59   15.60
  -3  12  -8   91.99   15.80
   3  12   8  106.89   16.90
  -4  12   8  149.09   12.00
  -4  12   8  140.89   14.60
   4 -12   8  162.68   19.00
   4 -12   8  164.68   16.70
   4 -12  -8  137.29   20.00
  -4 -12   8  147.29   18.00
  -4  12  -8  129.29   16.70
   5 -12   8  124.19   15.10
  -5  12   8  124.29   14.00
  -5  12   8  147.89   13.40
   5 -12   8  140.69   22.50
  -5 -12  -8  143.09   16.20
  -5 -12   8  133.59   17.30
  -5  12  -8  158.88   18.30
   5 -12  -8  129.19   19.90
  -6 -12  -8   31.60    9.30
  -6  12   8   33.30    8.80
  -6  12   8   32.60    7.40
   6 -12  -8    2.30   11.90
   6 -12  -8   36.20   14.20
   6  12   8   17.00    6.80
   0 -13   8   -5.00    9.20
   0 -13  -8    3.10   11.60
   0  13   8    1.30    5.40
  -1  13   8  288.97   16.00
   1 -13   8  330.67   19.30
  -1 -13  -8  322.37   25.30
   1  13   8  282.27   15.50
   1 -13  -8  339.17   23.00
  -1 -13   8  325.87   18.90
  -2  13   8   56.89    7.50
   2 -13   8   63.69   10.40
  -2 -13  -8   62.29   18.30
  -2 -13   8   64.09    9.40
   2 -13  -8   64.39   12.50
   2  13   8   60.69    8.90
  -3  13   8  261.47   14.20
   3 -13   8  252.57   20.20
   3 -13  -8  251.77   21.40
  -4  13   8   -1.30    6.00
  -4 -13  -8    0.70    9.60
   4 -13   8    4.60   11.30
   4 -13  -8    5.30   11.50
  -4 -13   8    2.90   12.00
  -5 -13  -8   32.50    8.80
   5 -13   8   54.29   16.70
  -5  13   8   19.70    9.70
  -5  13   8   47.20    7.70
   5 -13  -8   38.10   11.90
  -5 -13   8   60.29   11.40
   0 -14   8   43.50    9.00
   0 -14  -8   66.49   13.40
   0  14   8   52.49    6.70
  -1  14   8   32.00    5.90
  -1 -14  -8   54.59   14.30
   1 -14   8   40.00    9.30
   1 -14  -8   54.89   12.10
  -1 -14   8   34.30    8.80
   1  14   8   29.70    9.00
   2 -14   8   88.79   15.30
  -2 -14  -8   93.39   21.30
  -2  14   8  100.09   11.10
   2 -14  -8  131.69   19.20
   2  14   8  105.59   11.30
  -3  14   8   11.30    6.30
   3 -14   8   18.60    9.90
   3 -14  -8   12.40   11.20
   4 -14   8  -20.60   11.10
  -4 -14  -8   12.00    7.70
  -4  14   8    5.80    6.00
   0 -15  -8   66.49   13.10
   0 -15   8   59.99    9.50
   0  15   8   51.89    7.00
  -1  15   8   42.40    6.50
   1 -15   8   30.80    8.20
  -1  15  -8   38.90    9.10
   1  15   8   34.00    7.70
   1 -15  -8   54.59   12.20
  -1 -15   8   35.70    8.20
   2 -15   8  207.88   16.50
  -2  15   8  217.28   12.50
   2  15   8  196.38   15.70
   2 -15  -8  269.17   19.90
  -3 -15  -8   44.00    8.90
   3 -15   8   81.99   11.20
  -3  15   8   51.39    6.30
   3  15   8   53.09    8.00
   3 -15  -8   50.89   13.50
   0 -16   8   15.40    7.60
   0  16   8    9.40    5.90
   0 -16  -8   -6.10   14.50
   1 -16   8   24.00    8.20
  -1  16   8   28.90    5.40
   1  16   8   28.40    7.50
   1 -16  -8   36.90   13.00
   0   0  -9    3.60    1.60
   0   0   9   -0.30    0.90
   1   0  -9   67.09    3.50
  -1   0  -9   67.79    4.30
   1   0  -9   59.89    4.40
  -1   0   9   64.19    3.20
   2   0  -9 1788.02   62.19
  -2   0   9 1775.92   61.59
  -2   0  -9 1819.72   62.59
  -3   0   9   83.69    7.20
   3   0  -9   90.99    6.90
   4   0  -9 1940.91   69.89
  -4   0  -9 1966.30   70.79
   4   0   9 2010.20   73.89
  -4   0   9 2074.09   69.09
  -4   0  -9 1955.10   68.59
   5   0   9    7.60   12.30
  -5   0  -9    7.90    9.00
  -5   0   9    1.00    4.10
   5   0  -9   11.40   10.40
  -6   0   9   58.49   20.70
   6   0   9   61.89   14.50
  -6   0   9   63.29   11.70
  -6   0  -9   69.99   22.80
  -7   0   9   26.20   11.90
  -7   0  -9   22.40   52.89
   7   0   9   59.59   13.80
  -7   0   9   45.30   11.40
   7   0  -9   45.20   23.50
  -7   0   9   65.59   19.30
   8   0   9    2.70   14.80
   8   0  -9   -1.80   24.30
  -8   0  -9  -11.70   19.30
  -8   0   9    2.20   11.80
  -9   0  -9   14.50   16.50
   9   0  -9   35.20   24.70
   0   1  -9  132.49    6.10
   0   1   9  136.19    5.20
   0  -1   9  135.89    5.10
  -1   1   9  218.78    8.10
   1   1  -9  211.58   11.30
   1   1  -9  221.38    9.30
  -1   1  -9  212.38    9.00
  -1  -1   9  214.38    8.10
  -2  -1  -9  590.74   21.50
   2   1  -9  584.74   21.50
  -2   1   9  560.64   20.40
  -2  -1   9  577.44   20.50
  -2   1  -9  552.24   21.60
   2  -1  -9  583.24   20.90
   3   1  -9   43.10    6.60
  -3   1   9   46.80    3.90
  -3  -1  -9   55.09    7.20
  -3   1  -9   50.29    6.50
   3  -1  -9   33.50    5.90
  -3  -1   9   43.40    4.20
   4   1  -9  282.87   16.30
  -4   1   9  265.07   11.00
   4  -1   9  247.68   20.10
  -4  -1  -9  266.17   13.20
  -4  -1   9  249.38   10.90
  -4   1  -9  250.17   14.90
   4  -1  -9  233.58   12.80
   4   1   9  228.28   22.70
  -4   1  -9  230.28   10.00
   5  -1   9   55.29   12.50
  -5  -1  -9   47.60    9.30
  -5   1   9   62.39    7.30
   5   1  -9   61.39   10.90
  -5  -1  -9   69.09   10.00
  -5  -1   9   50.79    7.50
   5   1   9   57.39   14.40
  -5   1  -9   40.80   12.30
  -6   1   9  253.77   21.90
   6  -1   9  275.67   22.20
  -6   1   9  242.98   22.20
  -6  -1  -9  191.08   32.40
  -6   1   9  277.57   27.90
   6  -1  -9  261.57   31.70
   6   1   9  260.17   23.90
  -6  -1   9  214.18   21.50
  -6   1  -9  244.28   38.70
  -6  -1   9  257.97   15.20
   7   1  -9   32.40   21.20
  -7  -1  -9  -10.20   59.99
  -7   1   9   10.70   11.40
   7  -1   9   18.90   12.40
  -7   1   9   25.40   11.80
  -7   1   9   29.90   15.50
  -7  -1   9    3.00    9.90
  -7   1  -9   14.30   49.20
  -7   1  -9   -8.40   21.70
   7   1   9   -5.70   13.40
   7  -1  -9  -19.60   21.10
  -7  -1   9   18.40   11.60
  -8  -1  -9   49.50   23.10
  -8   1   9   32.20   12.40
   8   1  -9   49.99   25.30
   8  -1   9   20.50   12.80
  -8   1   9   -0.10   14.50
   8  -1  -9   70.69   26.50
   8   1   9   14.50   15.40
  -8  -1   9   25.50   11.30
  -8   1  -9   32.30   18.20
  -9  -1  -9  -11.50   18.70
   9   1  -9   39.40   24.60
  -9  -1   9   18.80   14.90
  -9   1  -9   39.20   15.60
   9  -1  -9   -4.40   25.20
   0   2   9   40.60    2.40
   0   2  -9   49.10    5.80
   0  -2   9   38.90    2.20
   1   2  -9  659.73   24.20
  -1   2   9  667.83   23.10
   1   2  -9  624.54   23.80
  -1   2  -9  676.23   24.80
  -1  -2   9  675.93   23.10
   2   2  -9  726.93   27.10
  -2   2   9  739.93   25.90
  -2   2  -9  713.43   27.80
  -2  -2   9  759.82   26.10
  -3   2   9  334.77   12.90
  -3  -2  -9  334.07   14.50
   3   2  -9  330.07   14.80
  -3  -2   9  338.57   13.10
  -3   2  -9  330.87   16.40
  -4  -2  -9  793.02   30.60
   4   2  -9  807.72   31.00
  -4   2   9  786.12   28.50
  -4   2  -9  771.72   33.90
  -4  -2   9  762.32   28.70
   4   2   9  785.82   38.40
   5   2  -9  -15.90   10.00
  -5  -2  -9    3.20    7.80
  -5  -2  -9   14.60    7.10
   5  -2   9   -1.80    9.90
  -5   2   9    8.50    4.60
   5   2   9   12.20   14.80
  -5   2  -9   28.00   14.10
  -5  -2   9    2.10    4.20
  -6   2   9   -0.70   16.20
   6   2  -9   13.70   17.70
   6  -2   9    3.80   11.00
  -6  -2  -9   19.60   12.80
  -6   2   9    6.00   11.70
  -6   2   9   11.00    6.90
   6  -2   9   61.29   25.90
   6   2   9  -22.20   13.50
  -6  -2   9   -7.70    6.70
   6  -2  -9  -23.80   21.40
  -7   2   9   30.80   13.30
  -7   2   9   72.69   14.30
  -7   2   9   31.50   12.60
   7   2  -9   22.40   22.30
   7  -2   9   16.40   29.60
   7  -2   9   33.70   12.50
  -7  -2   9   32.70   12.90
   7   2   9   12.30   14.80
   7  -2  -9   14.50   23.00
  -7  -2   9   31.40   10.10
  -7   2  -9   14.20   20.90
  -7   2  -9  102.99   51.09
  -8   2   9   52.69   12.80
  -8  -2  -9  112.99   23.70
   8   2  -9   71.89   24.10
   8  -2  -9   51.79   29.70
  -8   2  -9   36.70   17.90
  -8  -2   9   57.99   10.80
   8   2   9   41.70   16.50
  -9  -2  -9    0.60   19.80
  -9   2   9   19.50   11.00
   9   2  -9   44.40   24.50
   9  -2  -9  -13.40   24.10
  -9   2  -9   -0.30   14.70
  -9  -2   9   30.50   13.00
   0   3  -9    4.30    3.90
   0   3  -9    3.60    2.60
   0   3   9    2.00    1.20
   0  -3   9    3.00    1.20
  -1   3   9   83.89    4.00
   1   3  -9   83.79    5.80
   1   3  -9   88.49    5.90
  -1   3  -9   91.29    8.80
  -1  -3   9   87.89    4.20
   2   3  -9  136.79    8.10
  -2   3   9  131.59    5.80
  -2   3  -9  131.09   10.70
  -2  -3   9  137.19    6.30
  -3   3   9  604.94   21.80
   3  -3   9  566.64   27.20
   3   3  -9  629.94   24.30
  -3   3  -9  605.24   27.30
  -3  -3   9  589.74   22.10
  -4  -3  -9  356.06   17.60
   4   3  -9  353.26   18.30
  -4   3   9  345.77   14.10
   4  -3   9  346.97   21.60
  -4   3  -9  341.67   23.90
  -4  -3   9  350.96   14.90
   4   3   9  348.37   32.20
  -5   3   9  102.69    8.40
   5   3  -9  111.59   17.40
   5  -3   9  116.69   27.70
  -5  -3  -9  127.99   14.70
   5  -3   9  106.59   14.40
  -5  -3  -9   69.49   15.70
  -5  -3   9   93.49   17.00
  -5  -3   9  110.59    9.30
  -5   3  -9  109.89   17.70
   5   3   9  130.99   18.90
   5  -3  -9  122.69   24.90
  -6  -3  -9  258.37   23.90
  -6   3   9  274.87   22.80
   6  -3   9  249.28   20.90
  -6   3   9  227.08   25.10
   6  -3   9  285.27   35.00
  -6  -3  -9  236.88   25.60
  -6   3   9  278.37   15.60
  -6  -3  -9  313.17   32.20
  -6   3  -9  285.57   32.80
   6   3   9  262.07   25.50
  -6  -3   9  253.77   16.10
   6  -3  -9  236.18   33.40
  -6   3  -9  320.77   40.70
   7  -3   9  132.79   21.80
   7  -3   9  164.88   18.60
  -7   3   9  139.19   18.70
   7   3  -9  144.29   24.70
  -7   3   9  106.59   15.60
  -7   3  -9  142.09   21.20
  -7  -3   9  157.38   20.60
  -7  -3   9  167.98   17.40
  -7   3  -9   42.00   47.30
   7   3   9  124.79   18.30
   7  -3  -9  103.99   25.30
   8   3  -9  214.88   33.70
   8  -3   9  170.88   30.10
  -8   3   9  164.38   17.20
   8   3   9  167.08   25.00
   8  -3  -9  193.48   32.70
  -8  -3   9  159.68   15.70
  -8   3  -9  140.49   21.50
   9   3  -9   74.99   22.20
  -9  -3  -9    0.30   21.90
  -9   3   9   28.10    9.30
  -9   3  -9   49.50   14.40
  -9  -3   9   53.09   11.50
   9  -3  -9   44.10   35.30
   0   4  -9  128.99    7.00
   0   4   9  121.39    5.40
   0   4  -9  116.99    8.40
   0  -4   9  121.99    5.20
   1   4  -9  731.73   26.20
  -1   4   9  714.43   25.30
   1   4  -9  708.13   26.80
  -1  -4   9  717.23   25.40
  -1   4  -9  718.83   28.60
  -2   4   9  205.78    8.30
   2   4  -9  200.28   10.80
  -2  -4   9  191.78    8.50
  -2   4  -9  219.38   14.60
  -3   4   9  392.36   15.30
   3   4  -9  413.76   18.70
  -3  -4   9  419.46   16.10
  -3   4  -9  403.76   22.70
   4  -4   9  465.25   23.00
   4   4  -9  498.85   22.50
  -4   4   9  479.75   18.20
  -4   4  -9  474.15   27.80
  -4  -4   9  467.75   18.80
   4   4   9  435.86   36.80
   4  -4  -9  348.87   48.80
  -5  -4  -9  217.38   18.30
   5  -4   9  213.88   33.70
   5  -4   9  168.38   17.90
  -5  -4  -9  195.08   25.30
  -5   4   9  181.48   11.20
   5   4  -9  203.38   20.00
  -5   4   9  156.48   23.00
   5  -4  -9  214.18   29.40
   5   4   9  171.18   29.50
  -5  -4   9  179.58   11.80
  -5  -4   9  228.28   19.00
  -5   4  -9  210.38   27.30
  -5   4  -9  158.38   24.90
   6  -4   9   43.10   18.60
  -6  -4  -9   33.00   13.10
  -6  -4  -9   26.70   16.40
  -6   4   9   29.50    8.70
   6   4  -9   46.60   19.90
  -6  -4  -9   11.00   20.30
   6  -4   9   56.29   11.70
  -6   4   9   34.50   20.50
  -6  -4   9   22.20    9.00
   6  -4  -9   -7.60   22.40
   6   4   9   61.59   14.20
  -6   4  -9   60.09   26.30
   6   4   9   14.40   17.40
  -6   4  -9   62.09   33.30
  -7  -4  -9   10.00   11.40
  -7   4   9   -3.00   11.20
   7  -4   9   -5.30   16.10
   7   4  -9   47.80   21.50
  -7   4  -9   22.20   16.60
   7  -4  -9   -3.70   28.30
   7   4   9   28.00   16.50
  -8   4   9   47.50    9.80
   8   4  -9   70.89   26.10
   8  -4   9   19.10   16.40
  -8  -4   9   21.20    8.40
   8  -4  -9   35.30   30.90
   8   4   9   24.10   17.40
  -8   4  -9   19.00   12.80
  -9   4   9   30.60    8.20
   9   4  -9    4.10   21.40
  -9  -4  -9   17.80   36.40
   9  -4  -9  102.99   39.10
  -9  -4   9   24.20    9.40
  -9   4  -9   18.90   11.70
   0   5  -9  524.85   20.20
   0   5  -9  507.65   20.80
   1   5  -9  660.73   24.40
   1   5  -9  612.84   23.40
  -1   5   9  635.24   22.40
  -1   5  -9  597.14   26.60
  -1   5  -9  621.44   23.60
  -2   5   9  176.28    7.70
   2   5  -9  185.38   11.30
  -2   5  -9  173.28   14.40
  -2  -5   9  173.28    8.90
  -2  -5   9  157.48   12.00
   3   5  -9  171.58   12.90
  -3   5   9  176.98    8.40
  -3  -5   9  190.68    9.50
  -3   5  -9  189.68   18.00
  -4   5   9  321.47   24.60
  -4   5   9  374.16   15.40
   4   5  -9  381.56   21.00
  -4  -5   9  401.66   16.80
  -4   5  -9  378.86   26.40
  -4   5  -9  389.76   32.50
  -5   5   9   80.39   13.20
   5  -5   9   67.19   17.90
   5   5  -9   91.49   14.00
  -5  -5  -9   69.79   14.50
  -5   5   9   84.79    8.70
  -5  -5  -9   87.69   13.80
  -5  -5   9   68.69   11.90
   5   5   9   97.49   34.40
  -5   5  -9   93.79   19.30
  -5  -5   9   99.59   11.20
  -5   5  -9   90.49   22.00
  -6   5   9   30.30   12.10
  -6  -5  -9  -11.20   25.20
  -6  -5  -9    1.20   12.30
  -6   5   9    3.90    8.90
   6  -5   9   -2.80   15.80
  -6  -5  -9   30.20   18.60
   6   5  -9   44.70   21.80
   6   5   9    1.60   19.70
  -6   5  -9   -2.20   25.80
   6  -5  -9   28.90   30.50
  -6  -5   9   20.80   10.60
  -6   5  -9  -16.50   17.60
   7   5  -9   33.30   30.40
  -7   5   9   67.29   11.70
   7  -5   9   67.69   15.00
  -7  -5  -9   60.49   12.70
  -7   5  -9   65.59   15.70
  -7   5  -9   76.79   24.60
   7   5   9   73.29   22.50
   7   5   9   92.99   16.10
   7  -5  -9  132.39   43.70
   8   5  -9   77.09   26.00
  -8   5   9  103.89   15.40
   8  -5  -9   90.79   38.40
   8   5   9   45.70   18.50
  -8  -5   9   62.79   13.90
   9   5  -9   43.50   22.50
  -9   5   9   39.30    7.60
  -9  -5   9   53.59    8.90
   0   6  -9 1852.41   65.59
  -1   6   9  264.97   10.70
   1   6  -9  266.67   13.30
   1   6  -9  270.37   12.50
  -1   6  -9  291.07   15.30
  -1   6  -9  275.57   12.90
  -1  -6   9  230.28   14.80
  -2   6   9   51.89    4.50
   2   6  -9   48.80    7.00
  -2   6  -9   50.09    8.00
  -2   6  -9   52.49    8.90
  -2  -6   9   45.90    7.00
  -3   6   9  196.98    9.50
   3  -6   9  215.98   20.70
   3   6  -9  203.88   15.20
  -3  -6   9  191.98   11.10
  -3   6  -9  216.18   18.50
  -4   6   9  221.38   21.70
   4   6  -9  242.78   18.00
   4  -6   9  220.88   28.10
  -4   6   9  210.18   11.10
  -4  -6   9  233.28   24.40
  -4   6  -9  207.88   27.80
  -4  -6   9  222.18   12.70
  -4   6  -9  196.38   22.60
  -5  -6  -9  187.88   23.50
  -5   6   9  194.88   14.00
   5  -6   9  210.38   28.10
   5   6  -9  164.78   23.50
  -5  -6  -9  220.78   33.40
  -5   6   9  164.68   20.50
  -5  -6   9  193.78   19.40
  -5  -6   9  183.38   14.60
  -5   6  -9  175.88   22.40
  -5   6  -9  188.58   26.90
  -6   6   9  197.28   18.50
  -6   6   9  139.49   17.40
   6  -6   9  242.58   25.20
  -6  -6  -9  199.58   33.60
  -6  -6  -9  173.98   23.40
  -6  -6  -9  177.08   21.30
   6   6  -9  178.88   25.90
  -6  -6   9  176.88   16.40
  -6   6  -9  162.28   24.50
  -6   6  -9  262.87   45.70
  -6  -6   9  177.78   20.40
  -6   6  -9  148.29   22.10
  -7   6   9   39.70    9.60
  -7  -6  -9   36.50   12.30
   7  -6   9   46.90   12.80
   7   6  -9   77.39   25.30
  -7   6  -9   56.59   13.50
  -7   6  -9   80.79   21.60
  -8   6   9  143.49   13.30
   8  -6   9  158.08   20.10
   8   6  -9  130.69   25.00
  -8  -6   9  175.78   15.40
  -8   6  -9  148.19   16.80
   0  -7   9  347.67   18.50
   0   7  -9  348.87   16.50
   0   7  -9  353.96   16.70
   1  -7   9  238.58   16.50
   1   7  -9  231.38   13.70
  -1   7  -9  241.08   13.50
  -1  -7   9  247.98   14.50
  -1   7  -9  239.98   15.10
   2  -7   9  169.18   17.90
   2   7  -9  200.18   14.30
  -2   7   9  205.48    9.40
  -2  -7   9  188.38   13.30
  -2   7  -9  194.98   13.00
  -2   7  -9  201.08   15.90
  -3   7   9   26.10    4.50
   3  -7   9   15.20   12.70
   3  -7   9   19.50   10.40
  -3   7   9    8.00   10.90
   3   7  -9   21.20    9.00
  -3   7  -9   17.40   10.40
  -3   7  -9   43.10   17.60
  -3   7  -9   19.20   17.40
  -3   7  -9   37.90    9.40
  -3  -7   9   21.80    6.00
   4  -7   9  357.86   28.10
   4   7  -9  389.06   22.90
  -4   7   9  369.26   16.30
  -4   7   9  365.26   23.40
  -4  -7   9  384.76   18.30
  -4   7  -9  314.77   34.50
  -4   7  -9  365.06   27.90
  -4   7  -9  387.86   27.00
  -4  -7   9  368.86   26.50
  -5  -7  -9   31.60   20.30
  -5   7   9   38.70    8.90
  -5   7   9   30.90   11.90
  -5  -7  -9   16.50   20.40
   5   7  -9   52.49   16.80
   5  -7   9   26.80   15.60
  -5   7  -9   32.40   14.70
  -5  -7   9   16.80   13.60
  -5  -7   9   44.80   10.50
  -5   7  -9    5.60   19.00
  -6   7   9   16.60    9.40
   6   7  -9    0.20   26.70
  -6  -7  -9  -24.20   27.50
   6  -7   9   37.70   12.60
  -6  -7  -9   11.30   11.50
  -6  -7   9   23.20    8.80
  -6   7  -9    3.00   12.50
  -6   7  -9    4.70   17.10
  -6  -7   9   14.30   15.70
  -6   7  -9   19.80   32.00
   7  -7   9   81.69   13.00
   7   7  -9   80.19   24.90
  -7   7   9  113.49   13.80
  -7  -7  -9   79.49   13.20
  -7   7  -9   86.49   12.80
   7   7   9  101.99   15.70
  -7   7  -9  106.29   20.40
   8   7  -9   35.00   23.30
  -8   7   9   14.90    7.10
   8  -7   9   -4.50   11.30
  -8  -7   9   13.70    8.10
   0   8  -9  352.46   18.10
   0  -8   9  369.16   18.80
   0   8  -9  341.87   18.20
  -1  -8  -9   39.40   13.60
   1   8  -9   25.40    7.60
   1  -8   9   28.00    7.90
  -1  -8   9   36.60    6.90
  -1   8  -9   27.60    7.90
  -1   8  -9   26.40    8.30
   2  -8   9   15.80    8.90
  -2   8   9   21.10   17.30
   2   8  -9   24.40    8.80
   2  -8   9    9.70   11.90
  -2   8  -9   13.00    9.00
   2   8   9   12.20    9.00
  -2   8  -9    8.30    9.10
  -2   8  -9   41.40   15.00
  -3   8   9   82.79   11.00
   3   8  -9   82.39   11.70
   3  -8   9   81.69   13.50
  -3   8   9   87.09    8.30
   3  -8   9   82.29   15.60
   3   8   9   88.79   11.40
  -3   8  -9   88.19   16.20
  -3   8  -9   74.99   16.70
  -3   8  -9   58.19   12.80
  -3  -8   9   83.99   15.40
  -3   8  -9   67.69   12.70
  -3  -8   9   82.09   11.20
   4  -8   9  101.99   14.10
  -4   8   9  114.19   18.00
   4   8  -9  135.99   21.50
   4  -8   9  100.49   15.50
  -4   8   9  137.99   11.50
  -4   8  -9  112.89   17.00
  -4  -8   9  119.39   21.80
  -4   8  -9  112.09   19.00
  -4   8  -9  159.58   20.60
  -4  -8   9  150.58   14.60
   5   8  -9   12.80   19.20
  -5   8   9   16.70   10.80
   5  -8   9   -4.10   11.10
  -5  -8  -9    6.30   12.20
  -5   8   9   26.30    9.90
  -5  -8  -9   31.50   27.80
  -5   8  -9  -20.90   14.80
  -5   8  -9   36.10   22.00
  -5   8  -9   -0.60   11.60
  -5  -8   9    7.80    9.40
  -5  -8   9   15.90   12.90
  -6   8   9   62.19    9.90
   6  -8   9   71.59   12.60
  -6  -8  -9   61.29   13.30
  -6   8  -9   71.19   13.10
  -6   8  -9   73.39   15.90
  -6  -8   9   64.49    9.70
   7   8  -9   39.00   27.30
  -7  -8  -9    1.80   13.90
   7  -8   9   12.30   13.80
  -7   8   9   14.60    7.50
   7   8   9    7.60   10.40
  -7   8  -9  -13.20   16.90
  -8   8   9   89.59   10.20
   8  -8   9   63.99   10.90
   8   8  -9   39.90   24.10
   8  -8  -9   66.59   13.70
  -8  -8   9   78.09   12.00
   0   9  -9  122.89   22.80
   0  -9  -9  132.69   20.70
   0   9   9  128.99   13.10
   0  -9   9  110.29   13.30
   0   9  -9  114.19   13.50
   0   9  -9  126.09   14.60
   1   9  -9  215.98   16.90
  -1  -9  -9  143.69   22.30
  -1   9   9  232.48   25.00
   1  -9   9  195.28   15.10
   1   9   9  205.18   15.00
  -1   9  -9  229.98   17.80
  -1   9  -9  156.58   25.10
  -1   9  -9  190.48   15.80
  -1  -9   9  188.98   13.90
  -2  -9  -9  112.49   18.30
   2  -9   9  103.59   15.20
   2   9  -9  157.38   17.30
  -2   9   9  103.29   16.30
   2  -9   9  152.08   20.00
   2   9   9  146.69   14.00
  -2  -9   9  131.19   12.60
  -2   9  -9  125.19   23.40
  -2   9  -9  147.49   16.60
  -2   9  -9  141.59   18.90
   3  -9   9  103.79   14.20
  -3   9   9  107.49   15.50
   3   9  -9  104.69   14.50
   3  -9   9   99.19   12.30
  -3   9  -9   79.19   14.00
   3   9   9  106.69   16.70
  -3  -9   9   98.69   16.60
  -3   9  -9  106.49   15.80
  -3  -9   9  134.39   23.30
   4  -9   9  184.68   21.50
   4  -9   9  185.78   21.20
  -4   9   9  199.98   16.80
   4   9  -9  166.58   20.30
  -4   9  -9  172.28   24.50
  -4   9  -9  190.18   28.70
  -4  -9   9  198.28   21.70
  -4  -9   9  217.68   20.50
   5   9  -9  109.59   29.90
  -5   9   9   98.59   13.20
  -5  -9  -9   68.19   13.50
   5  -9   9   66.59   12.60
  -5  -9   9   73.89   25.60
  -5   9  -9   89.59   14.90
  -5   9  -9   79.29   29.00
  -5  -9   9   92.59   15.30
   6   9  -9   79.49   25.70
  -6   9   9   85.79   12.40
   6  -9   9   85.49   12.10
  -6  -9  -9   85.49   13.70
  -6   9   9  100.39   12.90
  -6   9  -9  116.39   15.70
  -6  -9   9   67.19   10.10
  -7  -9  -9   19.50   11.60
   7  -9   9   41.10   10.50
  -7   9   9   22.40    7.60
   7   9  -9  -27.80   26.60
   7   9   9   15.80    9.90
  -7   9  -9   -1.90   16.20
   7  -9  -9   12.40   14.40
   8  -9   9   14.20    7.50
  -8   9   9   11.50    5.80
   8  -9  -9  -15.80   10.30
  -8  -9   9   17.00    6.30
   8   9   9  -23.40   15.70
  -8   9  -9   -1.00    9.40
   0 -10   9   19.90    6.90
   0 -10  -9   24.60   11.10
   0  10  -9   13.80   10.90
   0  10  -9   30.70   13.30
   0  10   9   16.10    6.90
   1  10  -9   69.79   13.50
  -1 -10  -9   74.09   13.20
   1 -10   9   64.59    9.70
   1  10   9   72.89   11.20
  -1  10  -9   66.49   14.50
  -1  10  -9   73.09   13.40
  -1 -10   9   59.89    8.30
  -2  10   9  107.09   15.60
   2 -10   9   85.09   12.40
   2 -10   9  101.29   13.80
  -2 -10  -9   70.29   16.30
   2  10  -9  100.09   14.80
  -2  10  -9   89.99   14.60
  -2 -10   9   82.59   12.00
  -2  10  -9  109.89   18.30
   2  10   9   80.49   13.00
  -3  10   9   29.40    9.60
   3 -10   9   22.30    9.40
   3  10  -9   40.70   16.80
   3 -10   9   24.20   10.70
  -3 -10   9   45.60   13.40
  -3  10  -9   30.20   14.80
  -3  10  -9   29.10   12.40
   4 -10   9   46.20   11.20
   4  10  -9   52.09   20.90
   4 -10   9   67.19   12.00
  -4  10   9   52.29    9.60
   4 -10  -9   67.89   20.30
  -4  10  -9   54.29   12.50
  -4  10  -9   20.30   19.10
  -4 -10   9   71.69   12.40
  -4 -10   9   68.59   16.20
  -5  10   9   84.59   12.70
  -5 -10  -9   91.59   12.90
   5 -10   9   87.79   12.50
   5 -10   9   99.99   17.30
  -5  10  -9  110.99   19.70
  -5 -10   9   91.79   15.80
   5 -10  -9  105.29   18.00
  -6  10   9   56.09    9.20
  -6  10   9   92.69   11.70
   6  10  -9   39.90   34.60
  -6 -10  -9   95.69   16.90
   6 -10   9   87.59   14.60
   6 -10  -9   68.99   25.50
  -6 -10   9   68.89   10.50
  -7  10   9  114.29   11.20
  -7 -10  -9   65.49   11.90
   7 -10   9  104.59   14.10
   7  10   9   92.29   13.50
  -7 -10   9   84.39   13.60
   7 -10  -9  142.19   21.20
  -7  10  -9  139.59   19.80
  -7  10  -9  101.09   13.80
   0 -11  -9   18.70   10.50
   0  11   9    5.30    6.70
   0 -11   9   16.10    7.20
   0  11  -9    2.60   18.00
  -1  11   9  394.76   20.10
   1 -11   9  440.16   21.70
   1  11  -9  457.35   33.20
  -1 -11  -9  452.35   27.00
  -1 -11   9  434.96   21.20
  -1  11  -9  384.86   24.70
   1  11   9  403.96   19.50
   1 -11  -9  418.36   24.90
   2 -11   9   95.49   13.60
  -2  11   9   94.89   11.70
   2  11  -9  109.29   19.60
  -2 -11  -9   77.59   16.20
  -2  11  -9   97.49   16.90
  -2  11  -9   70.99   15.70
   2  11   9   96.19   13.10
  -2 -11   9   81.79   12.00
   3  11  -9  111.39   22.00
   3 -11   9   83.79   11.30
  -3  11   9   93.39   14.40
   3 -11   9   98.49   15.60
  -3 -11   9  113.79   15.80
  -3  11  -9   87.49   18.60
   3  11   9   98.79   16.40
  -3  11  -9  103.99   13.10
  -4  11   9   25.40    8.10
   4 -11   9   27.70   11.80
   4 -11   9   14.50    9.20
  -4  11  -9   16.20   10.60
  -4 -11   9   33.40   11.70
   4 -11  -9    9.20   19.30
   5 -11   9   27.80   15.30
  -5 -11  -9   50.69   10.60
  -5  11   9   57.29    8.80
   5 -11   9   49.50    9.80
  -5  11   9   41.40    8.20
  -5 -11   9   63.39   19.70
  -5  11  -9   53.69   11.20
   5 -11  -9   32.10   17.80
  -6  11   9    1.10   10.10
   6 -11   9   26.00    9.30
  -6  11   9   12.00    7.40
  -6 -11  -9   26.00   10.30
   6 -11  -9   18.60   15.00
  -6  11  -9   40.80   17.60
  -6  11  -9   14.00   11.90
  -7 -11  -9   13.40    8.80
   7  11   9   17.80    8.00
  -7  11  -9   22.10   13.10
   7 -11  -9   30.80   12.10
  -7 -11   9    9.30    7.10
   0 -12   9    3.10    7.00
   0  12   9    5.60    5.90
   0 -12  -9  -11.60   10.60
  -1 -12  -9  -10.90   13.10
   1 -12   9    5.30    7.50
  -1  12   9    2.90    5.80
   1 -12  -9    1.30   10.20
  -1 -12   9    3.00    6.70
   1  12   9   18.70    6.40
   2 -12   9   70.99   10.00
  -2 -12  -9   64.69   15.20
  -2  12   9   96.49   10.90
  -2  12  -9   87.89   15.20
   2 -12  -9   76.69   12.40
  -2 -12   9   90.19   12.40
   2  12   9   96.49   12.30
   3 -12   9  145.89   17.60
  -3  12   9  116.69   15.30
  -3  12   9  121.39   11.70
  -3  12  -9  128.69   16.90
   3  12   9  118.69   16.40
   3 -12  -9  155.68   19.60
  -4  12   9    1.70    8.20
  -4  12   9   18.40    6.80
   4 -12   9    3.40   11.50
  -4  12  -9    4.80    9.00
  -4 -12   9   12.70   19.30
  -5  12   9  246.88   15.40
  -5 -12  -9  246.68   18.60
  -5  12   9  235.38   14.70
   5 -12   9  254.37   26.10
   5 -12  -9  183.88   29.20
  -5  12  -9  220.08   19.00
  -5 -12   9  210.88   19.70
  -6  12   9   44.10    7.50
  -6 -12  -9   35.70    9.40
  -6  12   9   52.69    9.00
   6 -12  -9   67.89   14.80
   6 -12  -9   42.40   14.20
   6  12   9   43.50    7.20
   0 -13   9    0.80    7.80
   0  13   9   -5.70    5.30
   0 -13  -9  -15.30   12.10
  -1  13   9  144.29   11.70
  -1 -13  -9  128.89   16.80
   1 -13   9  127.59   15.80
  -1 -13   9  172.28   15.20
   1  13   9  152.58   11.40
   1 -13  -9  165.68   20.60
   2 -13   9    8.90    9.60
  -2 -13  -9   41.90   21.60
  -2  13   9    5.90    5.80
   2 -13  -9   24.30   11.80
  -2 -13   9    5.40    7.80
   2  13   9    0.60    7.20
   3 -13   9   67.09   11.20
  -3  13   9   62.79    9.70
   3 -13  -9   54.29   12.70
  -4 -13  -9   45.50   11.00
  -4  13   9   63.19   10.30
   4 -13   9   51.09   11.70
  -4  13   9   35.60   10.90
   4 -13  -9   53.89   12.80
  -5  13   9   33.30    7.50
  -5  13   9   17.60    8.30
  -5 -13  -9   34.70    8.80
   5  13   9   17.10    6.80
   5 -13  -9   45.60   12.30
   0 -14  -9   -0.20   12.70
   0 -14   9    6.20    8.00
  -1 -14  -9   -1.10   14.40
  -1  14   9    2.10    5.20
   1 -14   9    9.80    8.60
   1  14   9  -14.00   12.30
   1 -14  -9   10.20   11.80
  -1 -14   9   -0.60    7.80
   2 -14   9   29.20    9.60
  -2  14   9   48.60   11.30
   2  14   9   37.60    9.40
   2 -14  -9   57.99   13.00
  -3  14   9   21.00    5.70
   3 -14   9   34.80   10.50
   3 -14  -9   31.80   11.90
  -4 -14  -9  102.39   13.30
  -4  14   9  115.29    9.90
   4 -14   9  104.49   14.30
   4 -14  -9  111.89   18.40
   4  14   9   91.29   10.80
   0 -15  -9  309.07   23.30
   0  15   9  274.47   14.60
   0 -15   9  281.57   17.00
  -1 -15  -9   31.10   17.20
  -1  15   9   41.20    6.30
   1 -15   9   35.10    9.00
   1 -15  -9   62.29   12.70
  -1  15  -9   32.00    9.70
   1  15   9   39.60    7.30
   2 -15   9   38.00    8.70
  -2  15   9   35.10    5.90
   2 -15  -9   22.30   11.30
   2  15   9   35.40    8.50
   2  15   9   27.20   10.10
   3 -15   9   27.40   10.60
  -3 -15  -9   42.70    8.70
  -3  15   9   43.30    6.00
   3 -15  -9   56.69   11.90
   3  15   9   27.40    6.90
   0  16   9   31.50    5.80
   0 -16  -9   77.69   18.30
  -1  16   9   67.79    8.20
   1 -16   9   66.69    9.30
   1  16   9   50.69    7.60
   1 -16  -9   99.99   14.70
   0   0  10  916.91   32.50
   0   0 -10  974.50   33.30
  -1   0 -10   95.69    5.40
   1   0 -10   95.39    5.50
   1   0 -10   95.49    4.60
  -1   0  10   94.99    4.20
  -2   0  10    1.80    1.50
  -2   0 -10    4.50    2.20
   2   0 -10    4.00    3.10
  -3   0  10  109.39    5.60
  -3   0 -10  100.69    7.20
   3   0 -10   79.79    7.80
   4   0 -10 1588.64   56.49
  -4   0  10 1627.04   55.39
  -4   0 -10 1486.35   54.79
  -4   0 -10 1580.94   57.49
   4   0  10 1632.24   60.69
  -5   0  10   16.50   10.30
  -5   0  10   16.90    4.70
  -5   0 -10    0.30    9.40
   5   0  10    6.40   12.20
   5   0 -10   26.00   11.80
  -6   0  10   58.99   10.60
   6   0  10   57.39   12.80
  -6   0  10   50.89    8.20
  -6   0  10   55.69   19.60
  -7   0  10   15.30   10.70
  -7   0 -10   75.19   56.19
  -7   0  10   18.90   17.80
   7   0  10    5.70   11.70
   7   0 -10   21.90   23.90
   8   0  10   14.20   13.50
  -8   0 -10   -7.10   19.90
  -8   0  10   30.80   11.40
   8   0 -10   22.20   27.20
  -9   0 -10   31.10   17.40
   9   0 -10   15.20   25.00
   0   1 -10  340.37   13.10
   0   1  10  355.36   12.30
   0  -1  10  343.57   12.20
   1   1 -10  353.96   13.80
  -1   1  10  359.86   12.70
   1   1 -10  325.17   13.80
  -1  -1  10  358.96   12.70
  -1   1 -10  355.36   13.70
   2   1 -10   62.19    5.60
  -2  -1 -10   55.39    4.80
  -2   1  10   54.59    3.50
  -2  -1  10   56.89    3.60
  -2   1 -10   56.29    5.00
   2  -1 -10   60.49    5.10
  -3   1  10  469.25   17.40
   3   1 -10  475.05   19.10
  -3  -1 -10  486.95   19.00
   3  -1 -10  444.06   18.20
  -3  -1  10  481.35   17.50
  -3   1 -10  450.95   19.40
   4  -1  10  137.69   16.30
  -4  -1 -10  152.28   10.70
  -4   1  10  164.18    8.00
   4   1 -10  164.48   12.60
   4  -1 -10  122.79   11.00
  -4   1 -10  139.29   12.40
   4   1  10  154.58   20.30
  -4  -1  10  149.09    8.10
  -5   1  10   76.39    8.20
  -5  -1 -10   89.39   11.50
  -5   1  10  136.39   19.90
   5  -1  10   80.39   13.50
  -5  -1 -10   69.99   10.50
   5   1 -10   85.19   12.50
  -5  -1  10   91.99    7.90
  -5   1 -10   96.09   14.50
  -5  -1  10   89.19   12.60
   5   1  10  101.59   15.20
  -6   1  10  138.49   19.60
  -6   1  10  142.19   12.30
  -6   1  10  135.29   18.10
   6  -1  10  127.59   18.10
   6  -1 -10  147.29   23.40
  -6  -1  10  132.69   13.50
  -6  -1  10  133.99   12.30
   6   1  10  121.09   15.70
  -6   1 -10  133.39   34.60
  -7   1  10  122.09   18.20
   7   1 -10  142.19   24.10
  -7  -1 -10   27.80   55.79
   7  -1  10  118.59   19.80
  -7   1  10  165.88   22.80
  -7   1  10  137.19   17.00
   7  -1 -10  104.89   24.30
   7   1  10  140.09   20.20
  -7   1 -10  155.78   53.49
  -7  -1  10  135.49   16.60
  -7   1 -10  148.89   24.80
  -7  -1  10  129.49   19.40
  -8  -1 -10  111.49   23.30
   8   1 -10  111.99   26.90
  -8   1  10  136.59   19.20
  -8   1  10  101.99   12.90
  -8   1 -10  106.99   19.80
   8   1  10   87.49   15.90
  -8  -1  10  134.29   16.30
   8  -1 -10  153.78   29.80
  -9  -1 -10   36.40   19.00
   9   1 -10   80.49   24.80
  -9  -1  10   40.70   13.50
   9  -1 -10   14.40   25.30
  -9   1 -10   37.70   15.90
   0  -2  10   12.90    1.70
   0   2  10   15.70    1.90
   0   2 -10   13.30    3.80
   1   2 -10   88.89    5.80
  -1   2  10   93.19    4.20
   1   2 -10   84.99    6.80
  -1   2 -10   98.19    6.80
  -1  -2  10   97.89    4.30
   2   2 -10   51.79    5.60
  -2   2  10   42.80    3.10
  -2   2 -10   40.90    6.10
  -2  -2  10   41.30    3.40
   3   2 -10   71.99    8.80
   3  -2  10  116.29   17.50
  -3   2  10   80.59    5.00
  -3  -2 -10   75.69    7.30
  -3  -2  10   83.79    5.40
  -3   2 -10   83.89    9.90
   4  -2  10  793.92   35.10
   4   2 -10  853.01   32.90
  -4   2  10  836.62   30.00
  -4  -2 -10  846.52   32.20
  -4  -2  10  838.62   30.40
   4   2  10  792.02   39.10
  -4   2 -10  816.62   35.70
  -5   2  10   83.59   12.70
   5   2 -10   69.19   12.00
  -5  -2 -10   79.99   14.00
  -5  -2 -10   67.19    9.30
  -5   2  10   74.99    7.80
  -5   2  10   94.19   16.60
   5  -2  10   64.59   13.20
  -5   2 -10   86.69   16.90
  -5  -2  10   89.69    8.40
   5   2  10   64.19   15.80
  -6   2  10  116.59   11.90
   6  -2  10  126.39   18.70
  -6   2  10  120.89   18.50
  -6  -2 -10  113.79   15.60
   6   2 -10  127.69   21.00
  -6   2  10  115.99   16.30
  -6  -2 -10  133.59   20.90
  -6  -2  10  127.59   12.40
   6  -2 -10  143.59   24.40
   6   2  10  149.69   21.50
  -6  -2  10  130.49   19.10
  -6   2 -10   79.69   27.50
   7  -2  10   30.70   12.80
  -7   2  10   40.20   12.20
  -7  -2 -10   -0.10   86.59
  -7   2  10   42.30   14.40
   7   2 -10   35.00   23.50
  -7   2  10   46.10   12.90
   7  -2 -10   37.70   24.20
  -7   2 -10   52.39   21.20
  -7  -2  10   24.10    9.40
   7   2  10   51.89   14.80
  -7   2 -10  -54.99   49.99
  -7  -2  10   30.50   13.10
   8   2 -10   54.79   25.60
  -8   2  10   37.40   11.90
  -8  -2 -10   27.20   21.40
   8   2  10   19.30   14.80
  -8   2 -10    3.20   17.70
   8  -2 -10   71.39   30.50
   9   2 -10   34.70   23.70
   9  -2  10   51.79   13.40
  -9   2  10   18.60   11.30
  -9  -2 -10   56.59   20.20
   9  -2 -10  -49.70   25.60
  -9  -2  10   47.40   11.50
  -9   2 -10   23.70   14.90
   0   3 -10  695.03   26.80
   0  -3  10  702.63   24.10
   0   3  10  689.83   24.40
   0   3 -10  697.43   25.70
   1   3 -10  211.28    9.80
   1   3 -10  219.58    9.90
  -1   3  10  207.28    8.10
  -1   3 -10  201.98   12.50
  -1  -3  10  215.48    8.30
  -2   3  10   81.19    5.70
   2   3 -10   89.49    6.90
  -2  -3  10   88.39    4.90
  -2   3 -10   96.19    9.90
  -3   3  10   93.29    5.70
   3   3 -10  119.09   10.20
  -3   3 -10   94.59   13.60
  -3  -3  10   85.29    6.10
   4   3 -10  182.58   14.90
  -4  -3 -10  204.78   13.90
  -4   3  10  188.68    9.40
   4  -3  10  190.98   16.60
   4   3  10  210.18   20.90
  -4  -3  10  192.28   10.00
  -4   3 -10  196.18   21.30
   5   3 -10  150.38   19.20
   5  -3  10  103.69   23.70
  -5  -3 -10  136.19   15.60
   5  -3  10  126.39   17.70
  -5   3  10  137.29    9.30
  -5   3  10   96.69   13.70
  -5   3  10  130.69   16.20
  -5  -3 -10  116.69   16.70
   5   3  10  124.29   14.70
  -5   3 -10  103.99   19.50
  -5  -3  10  133.69   10.20
   5   3  10  123.79   19.60
   5  -3 -10  153.38   27.60
   6   3 -10   77.49   21.50
  -6   3  10   77.69   12.10
  -6  -3 -10   83.29   15.60
  -6   3  10   47.10   12.50
  -6  -3 -10   70.49   19.50
   6  -3  10   99.89   16.60
  -6   3  10   50.69   13.90
   6  -3  10   52.59   21.40
   6   3  10   55.39   16.60
  -6   3 -10   62.69   24.50
   6   3  10   59.09   15.30
  -6   3 -10  102.99   28.10
   6  -3 -10   64.19   23.40
  -6  -3  10   60.79    9.50
  -7   3  10   93.39   14.10
   7   3 -10   51.59   23.20
   7  -3  10   48.70   20.20
  -7   3  10   95.59   16.30
  -7  -3  10  115.39   16.20
  -7   3 -10   89.29   19.80
   7   3  10   99.99   16.00
   7  -3 -10  101.59   26.70
  -7   3 -10  228.98   67.89
  -7  -3  10   89.19   15.70
   8   3 -10   96.39   27.00
  -8   3  10   50.89   10.80
  -8  -3  10   30.90    9.30
  -8   3 -10   30.70   15.80
   8  -3 -10    6.60   32.30
   8   3  10   27.90   14.90
  -9   3  10   33.40    9.20
  -9  -3 -10   58.39   22.20
   9   3 -10   22.80   22.00
  -9  -3  10   60.59   10.80
   9  -3 -10  109.49   33.50
  -9   3 -10   27.70   14.20
   0   4 -10   -1.00    4.10
   0  -4  10    0.20    1.50
   0   4  10    1.60    1.40
   0   4 -10    4.50    2.60
  -1   4  10  784.02   27.80
   1   4 -10  793.92   28.80
   1   4 -10  807.92   29.60
  -1   4 -10  762.42   31.30
  -1  -4  10  810.62   27.90
  -2   4  10  249.58    9.80
   2   4 -10  258.37   12.90
  -2   4 -10  249.08   16.60
  -2  -4  10  226.38   10.00
  -3   4  10  766.82   28.10
   3   4 -10  804.62   31.20
  -3   4 -10  805.12   35.10
  -3  -4  10  775.02   28.70
  -4   4  10  211.18   10.00
   4   4 -10  204.38   16.20
  -4  -4 -10  193.58   14.60
   4   4  10  184.38   22.30
   4  -4 -10  217.78   50.09
  -4  -4  10  214.18   11.20
  -4   4 -10  240.38   23.20
   5   4 -10   56.79   14.00
  -5   4  10   62.89    8.40
   5  -4  10   74.99   19.80
  -5   4  10   39.20   12.30
  -5  -4 -10   58.99   11.60
  -5  -4 -10   57.49   14.50
  -5   4  10   32.90   12.50
   5   4  10   24.40   21.00
   5  -4 -10   64.89   28.30
  -5  -4  10   49.90   11.10
  -5   4 -10   65.69   22.00
  -5  -4  10   50.79    7.10
  -5   4 -10   60.79   17.90
   6   4 -10   20.20   21.80
  -6  -4 -10   48.00   22.70
  -6   4  10   39.60    8.70
  -6  -4 -10   59.09   22.70
  -6   4  10   39.10   13.10
   6   4  10   36.50   13.00
   6   4  10   48.90   17.30
   6  -4 -10   34.70   26.20
  -6   4 -10   69.59   28.50
  -6  -4  10   39.50    9.80
  -6   4 -10   55.69   20.50
  -7  -4 -10   75.99   12.90
   7   4 -10  105.79   22.90
  -7   4  10  107.29   16.60
   7  -4  10   81.39   17.20
  -7   4 -10   90.49   18.30
   7   4  10   67.69   17.00
  -7  -4  10   95.49   15.90
   7  -4 -10   29.80   30.30
   8  -4  10  112.29   19.20
   8   4 -10   67.69   23.30
  -8   4  10   71.29   11.10
  -8   4 -10   68.39   13.50
   8   4  10   45.50   15.80
  -8  -4  10   64.69    9.40
   8  -4 -10  113.29   34.10
  -9  -4 -10   51.09   27.70
  -9   4  10   51.59    8.30
   9   4 -10   38.10   31.50
  -9   4 -10   56.59   12.00
  -9  -4  10   56.49    9.90
   0   5 -10  382.96   15.80
   0   5 -10  350.46   16.30
   0  -5  10  367.96   13.50
  -1   5  10  409.96   15.40
   1   5 -10  416.26   17.80
   1   5 -10  404.16   16.90
  -1   5 -10  426.56   17.10
  -1   5 -10  439.06   20.10
  -1  -5  10  407.76   15.60
   2   5 -10  465.85   20.40
  -2   5  10  460.55   17.60
  -2  -5  10  461.95   20.40
  -2   5 -10  500.15   23.90
  -2  -5  10  498.05   18.20
   3   5 -10  119.89   12.30
  -3   5  10  120.39    6.60
  -3  -5  10  113.79    8.00
  -3   5 -10  109.69   17.30
  -4   5  10  103.79    7.80
  -4   5  10  129.29   14.90
   4  -5  10  114.29   18.60
   4   5 -10  119.39   15.60
  -4   5 -10  160.48   25.20
  -4   5 -10  162.88   21.90
  -4  -5  10  111.29    9.40
  -5  -5 -10  251.97   22.50
   5  -5  10  254.87   29.40
   5   5 -10  276.17   24.20
  -5   5  10  268.27   21.60
  -5  -5 -10  241.08   26.00
  -5   5  10  234.28   13.10
  -5   5 -10  281.27   31.50
  -5   5 -10  252.07   30.80
  -5  -5  10  269.17   21.20
  -5  -5  10  262.77   18.00
   5   5  10  273.17   47.80
  -6   5  10  224.58   20.30
  -6  -5 -10  188.58   29.60
   6   5 -10  289.57   37.70
  -6  -5 -10  281.87   35.30
   6  -5  10  242.28   27.60
  -6  -5 -10  252.87   25.20
  -6   5  10  222.68   16.70
   6   5  10  223.78   30.80
   6   5  10  253.17   20.60
  -6   5 -10  242.78   27.90
  -6   5 -10  211.68   32.20
  -6  -5  10  254.57   19.50
   6  -5 -10  250.67   36.80
  -7   5  10   66.69   10.50
  -7  -5 -10   60.39   12.70
   7  -5  10   59.19   14.10
   7   5 -10  113.09   29.00
   7  -5 -10  169.18   40.50
   7   5  10   71.19   15.40
  -7  -5  10  100.39   15.60
   7   5  10   81.79   22.20
  -7   5 -10   72.09   14.90
   8  -5  10   43.10   15.30
   8   5 -10   -0.20   22.80
  -8   5  10   12.20    8.80
  -8  -5  10    2.70    8.40
  -8   5 -10   22.20   13.10
  -9   5  10   20.20    6.90
   9   5 -10   19.10   22.10
  -9  -5  10   23.20    7.90
   0  -6  10  239.08   15.70
   0   6 -10  251.27   13.60
   0   6 -10  251.37   13.00
   1   6 -10  112.19    9.70
   1   6 -10  105.69    8.50
  -1   6  10  110.49    5.90
  -1  -6  10  100.89   11.00
  -1   6 -10  112.69    8.90
  -1   6 -10  118.69   12.30
   2   6 -10  357.86   17.30
  -2   6  10  328.97   13.10
   2  -6  10  317.57   22.80
  -2   6 -10  336.37   15.90
  -2  -6  10  298.87   16.50
  -2  -6  10  340.27   14.10
  -2   6 -10  349.77   19.80
   3   6 -10  371.76   19.90
  -3   6  10  359.56   14.70
   3  -6  10  323.87   24.70
  -3  -6  10  369.76   15.90
  -3   6 -10  386.06   23.80
   4   6 -10  148.29   17.20
  -4   6  10  151.68    9.40
  -4   6  10  127.39   19.20
   4  -6  10  110.49   16.90
  -4   6 -10  177.58   22.60
   4   6  10  150.28   19.30
  -4  -6  10  151.88   22.80
  -4   6 -10  152.28   22.30
  -4  -6  10  155.28   11.30
  -5   6  10   67.19   12.90
   5   6 -10   -0.70   15.20
  -5   6  10   41.20    8.00
  -5  -6 -10   62.49   14.20
   5  -6  10   39.00   15.40
  -5  -6 -10   12.40   17.10
  -5  -6  10   31.30   11.30
  -5   6 -10   59.39   17.80
  -5   6 -10   37.50   18.80
  -5  -6  10   36.30    9.20
  -6  -6 -10  243.48   34.90
  -6  -6 -10  201.08   22.00
  -6   6  10  221.28   18.40
  -6  -6 -10  202.18   27.20
   6   6 -10  303.27   40.70
   6  -6  10  210.88   24.90
  -6   6  10  205.18   18.20
  -6   6 -10  213.68   33.30
  -6   6 -10  219.58   21.60
  -6  -6  10  185.28   21.80
   7   6 -10  -20.20   24.40
  -7   6  10    5.70    8.50
   7  -6  10   12.00   12.10
  -7  -6 -10   -6.40   11.70
  -7   6 -10    4.60   12.90
   7   6  10   -4.20   12.70
  -7   6 -10    0.30   20.10
   8  -6  10   39.00   13.90
  -8   6  10   31.60    8.30
   8   6 -10   45.90   23.60
  -8   6 -10   20.60   11.70
  -8  -6  10   37.70    8.40
   0   7 -10    1.10    6.00
   0   7 -10  -12.70    5.90
   0  -7  10    4.40    6.80
   1   7 -10  140.89   12.30
   1  -7  10  148.09   14.40
  -1  -7  10  146.59   12.30
  -1   7 -10  163.08   13.70
  -1   7 -10  152.48   11.50
   2  -7  10  257.87   19.60
  -2   7  10  238.18   11.10
   2   7 -10  257.37   15.90
  -2   7 -10  239.38   14.70
  -2   7 -10  248.28   18.00
  -2  -7  10  272.37   12.70
  -2  -7  10  256.27   15.00
   3  -7  10   34.00   13.10
  -3   7  10   16.10   10.20
   3  -7  10   11.00   11.60
  -3   7  10   17.40    4.40
   3   7 -10   19.20    9.00
  -3   7 -10   34.80    9.70
  -3   7 -10   48.00   17.30
  -3  -7  10   20.10    6.20
  -3   7 -10   22.60   11.00
   4   7 -10  109.19   18.80
  -4   7  10   91.09   11.90
  -4   7  10  113.09    9.30
   4  -7  10  107.69   14.20
  -4   7 -10   67.69   15.90
  -4   7 -10  125.19   17.80
  -4  -7  10   75.69    9.30
  -4  -7  10   81.89   15.00
   4   7  10  150.58   24.90
  -4   7 -10  108.39   16.50
  -5  -7 -10   55.09   22.30
  -5   7  10   46.50   11.10
  -5  -7 -10   66.99   14.50
   5  -7  10   69.19   13.80
  -5   7  10   43.50    8.80
   5   7 -10   28.00   18.10
  -5  -7  10   68.19   12.60
  -5   7 -10   61.89   15.50
  -5   7 -10   42.90   21.90
  -5   7 -10   59.49   19.10
  -5  -7  10   50.59   11.50
  -6   7  10    0.10    8.50
   6  -7  10   -2.10   11.30
  -6  -7 -10   -2.60   11.80
  -6   7 -10   33.50   12.80
  -6   7 -10   19.20   16.60
  -7   7  10  137.79   13.00
   7  -7  10  105.49   13.10
  -7  -7 -10   81.29   13.70
   7   7 -10   89.79   25.50
   7   7  10   99.59   12.80
  -7   7 -10  113.39   15.30
  -7   7 -10  114.89   19.50
  -8   7  10  129.79   11.50
   8   7 -10   82.49   23.80
   8  -7  10  116.79   17.90
  -8  -7  10  109.49   12.30
   0   8 -10  319.87   17.70
   0   8 -10  321.47   17.60
   0  -8  10  308.17   17.70
   1  -8  10   36.00    8.10
   1  -8  10   33.30   11.40
   1   8 -10   10.30    7.70
  -1  -8 -10   14.70   15.00
  -1   8 -10   24.20    8.30
  -1  -8  10   18.80    6.70
  -1   8 -10   19.20    8.10
  -1   8 -10   27.90   17.00
   1   8  10   15.50    7.90
  -2   8  10  266.67   20.00
   2  -8  10  273.87   25.60
   2  -8  10  309.17   20.20
   2   8 -10  333.47   19.50
   2   8  10  321.07   17.80
  -2   8 -10  293.87   29.90
  -2   8 -10  343.97   20.70
  -2  -8  10  305.77   15.50
  -2   8 -10  310.67   19.40
  -2  -8  10  299.97   16.90
   3   8 -10   57.99   12.00
  -3   8  10   57.39    6.40
   3  -8  10   49.00   13.20
  -3   8  10   49.30    9.80
   3  -8  10   71.79   11.80
  -3   8 -10   35.10   15.10
   3   8  10   66.09   10.50
  -3   8 -10   44.10   12.90
  -3   8 -10   77.69   16.70
  -3  -8  10   61.99    8.30
  -3   8 -10   53.09   12.80
   4  -8  10  150.88   21.70
   4   8 -10  131.19   16.90
  -4   8  10  120.89   15.80
   4  -8  10  172.88   21.80
  -4   8  10  118.49   11.70
  -4  -8  10  140.19   15.50
  -4   8 -10  139.49   19.10
  -4  -8  10  124.99   21.80
  -4   8 -10  153.18   20.20
  -4   8 -10  126.79   19.40
  -5   8  10  153.58   15.70
   5   8 -10  166.88   23.10
   5  -8  10  146.09   21.00
  -5   8  10  128.79   17.00
  -5  -8 -10  174.88   32.10
  -5  -8 -10  144.59   22.00
  -5   8 -10  166.48   26.80
  -5   8 -10  160.98   25.30
  -5  -8  10  137.09   18.50
  -5  -8  10  148.59   22.00
  -5   8 -10  179.48   18.90
  -6  -8 -10  197.88   22.60
  -6   8  10  193.78   15.50
   6  -8  10  197.88   20.40
  -6   8 -10  224.78   18.80
  -6  -8  10  219.98   16.80
  -6   8 -10  256.77   25.30
  -7   8  10   38.70   10.50
   7  -8  10   26.10   11.40
   7   8 -10   56.89   25.90
  -7  -8 -10   52.89   13.40
   7   8  10   50.89   11.50
  -7   8 -10   54.49   18.10
   8  -8  10   88.59   15.20
   8   8 -10   56.29   24.20
  -8   8  10   89.59   10.10
  -8  -8  10  102.09   11.10
   8   8  10   94.69   19.30
   8  -8 -10   80.29   13.90
   0   9  10  203.48   15.10
   0   9 -10  241.08   16.70
   0   9 -10  208.78   25.00
   0   9 -10  235.98   17.20
   0  -9 -10  204.28   23.50
   0  -9  10  238.68   15.00
  -1   9  10  147.79   17.70
  -1  -9 -10  135.99   17.40
   1  -9  10  153.58   15.30
   1   9 -10  150.18   16.80
  -1   9  10  171.38   13.80
  -1  -9  10  155.68   13.00
  -1   9 -10  156.18   16.90
  -1   9 -10  145.29   24.70
   1   9  10  132.79   13.30
  -1   9 -10  145.29   15.90
   2  -9  10  348.77   23.90
   2  -9  10  358.76   20.30
  -2   9  10  355.86   20.40
   2   9 -10  334.27   23.40
  -2   9 -10  371.56   23.60
  -2  -9  10  379.76   18.60
  -2  -9  10  359.16   19.10
  -2   9 -10  358.46   24.00
  -2   9 -10  306.67   28.90
   2   9  10  342.27   18.70
   3  -9  10   34.70   11.90
   3  -9  10   24.80    9.90
  -3   9  10   25.70    9.30
   3   9 -10   40.60   14.10
  -3   9 -10   31.80   13.60
   3   9  10   26.50    9.80
  -3  -9  10   19.70   10.20
  -3   9 -10   23.40   14.40
   4  -9  10   56.39   12.50
  -4   9  10   44.30    8.90
   4  -9  10   33.20   12.20
  -4   9 -10   25.20   19.90
  -4  -9  10   38.90   13.00
  -4   9 -10   27.40   13.50
  -4  -9  10   29.80   13.00
  -5   9  10  112.69   13.10
   5  -9  10  102.09   13.50
  -5  -9 -10   96.49   14.80
  -5   9 -10  100.89   16.00
  -5  -9  10  105.49   17.40
   6   9 -10  105.09   25.40
   6  -9  10  120.59   16.60
  -6   9  10  142.09   12.70
  -6   9  10  160.08   24.10
  -6  -9 -10   79.89   13.30
  -6   9 -10  114.79   15.40
  -7  -9 -10   21.80   11.90
   7  -9  10   13.30    9.70
  -7   9  10   24.00    7.60
   7   9 -10    0.60   27.00
   7   9  10   22.50    9.90
   7  -9 -10   26.20   15.30
  -7  -9  10   30.90    9.70
  -7   9 -10   47.70   16.60
   0 -10  10   97.69   12.10
   0  10 -10   83.69   15.20
   0  10  10   84.19   12.50
   0 -10 -10  105.39   14.10
   0  10 -10   86.09   13.40
   1 -10  10   81.09   13.50
   1  10 -10  105.29   16.20
  -1  10  10   83.09   12.80
  -1 -10 -10  102.09   15.00
  -1  10  10  101.49   12.80
  -1  10 -10   98.29   15.50
  -1  10 -10  105.29   14.70
  -1  10 -10  102.49   17.00
   1  10  10   84.89   11.90
  -1 -10  10   93.69   11.90
   2  10 -10  155.48   22.50
   2 -10  10  151.98   14.60
  -2  10  10  135.79   15.80
   2 -10  10  122.29   20.00
  -2 -10  10  150.68   21.40
  -2 -10  10  124.29   12.60
   2  10  10  108.69   13.90
  -2  10 -10  109.69   19.30
  -2  10 -10  122.69   19.80
   3 -10  10   86.99   12.20
   3 -10  10   71.39   10.50
   3  10 -10   98.69   17.90
  -3  10  10   80.79   10.10
   3  10  10   72.99   11.10
  -3  10 -10   89.39   13.80
  -3  10 -10   75.69   17.30
  -3 -10  10   99.89   15.20
   4 -10  10   95.59   14.00
   4 -10  10   79.79   12.70
  -4  10  10   86.79   13.60
   4  10 -10  117.59   23.90
  -4  10 -10   71.69   13.30
  -4 -10  10   91.89   18.00
   4 -10 -10  107.09   22.00
  -4 -10  10   95.99   13.70
  -4  10 -10   84.89   21.10
   5 -10  10  106.69   13.50
  -5  10  10  132.59   14.50
  -5  10  10  123.09   13.00
  -5 -10 -10  151.58   18.90
  -5  10 -10  106.49   19.50
   5 -10 -10  131.19   19.60
  -5 -10  10  118.49   17.10
  -6  10  10   11.90   11.50
   6 -10  10   30.40   16.70
   6  10 -10   18.60   29.20
  -6 -10 -10    9.10   15.00
  -6  10  10   21.80   12.60
   6 -10 -10    4.20   16.80
  -6  10 -10   28.60   13.60
  -7  10  10    9.80    6.50
   7 -10  10    3.20    8.00
  -7 -10 -10    6.60   10.50
   7 -10 -10    5.00   13.40
  -7  10 -10    6.40   12.50
   7  10  10   20.50    9.20
  -7  10 -10   21.60   13.60
  -7 -10  10   16.40    8.50
   0 -11  10   23.00    7.20
   0  11  10   31.10    7.30
   0  11 -10   42.80   20.30
   0 -11 -10   35.00   11.10
  -1  11  10   99.29   12.10
  -1 -11 -10   73.79   15.00
   1 -11  10  105.49   13.10
   1  11 -10  113.19   19.60
   1 -11 -10   91.39   13.10
  -1  11 -10  127.99   18.60
  -1 -11  10  112.29   12.20
   1  11  10   96.19   11.50
   2  11 -10  242.78   34.00
  -2  11  10  305.37   20.10
   2 -11  10  311.87   19.70
  -2  11  10  320.17   16.90
  -2  11 -10  307.77   22.00
   2  11  10  282.17   16.70
  -2 -11  10  306.17   17.70
  -2  11 -10  275.57   27.20
   3 -11  10   24.50    9.60
   3  11 -10   73.49   23.00
  -3  11  10   23.30    8.20
   3 -11  10   20.20    9.40
  -3  11  10   31.90    7.50
   3  11  10    9.30    9.40
  -3  11 -10   23.50   11.40
  -3  11 -10  -15.30   17.30
  -4  11  10   49.90    8.40
   4 -11  10   49.70   12.70
  -4  11  10   46.90    8.00
   4 -11  10   58.99   10.40
  -4  11 -10   60.09   11.90
   4 -11 -10   86.49   20.60
  -4 -11  10   52.29   12.60
   5 -11  10   26.40    9.00
  -5  11  10   48.60    8.60
  -5 -11 -10   47.30   11.00
  -5  11  10   48.10    8.00
  -5  11 -10   61.29   11.20
  -5 -11  10   51.09   11.90
   5 -11 -10   15.70   22.60
  -6  11  10  130.89   15.00
   6 -11  10  135.69   15.10
  -6 -11 -10  130.39   18.00
  -6  11  10  138.59   12.40
  -6  11 -10  170.28   19.10
   6  11  10  115.79   12.40
  -6  11 -10  102.49   24.90
   6 -11 -10  142.39   23.10
   0 -12  10    1.60    6.90
   0 -12 -10   -5.20   11.80
   0  12  10    2.20    5.60
   1 -12  10  103.59   13.70
   1  12 -10  192.08   36.30
  -1  12  10  143.59   11.70
  -1 -12 -10  117.69   15.60
   1 -12 -10  105.89   13.60
   1  12  10  104.49   11.10
  -1 -12  10  139.79   13.60
   2 -12  10   34.80    8.50
  -2  12  10   45.30    7.40
  -2  12 -10   29.70    9.40
  -2 -12  10   39.00    7.40
   2 -12 -10   40.70   11.50
   2  12  10   44.40    7.50
  -3  12  10  204.38   13.30
  -3  12  10  181.48   16.50
   3 -12  10  193.98   19.40
   3  12  10  200.58   16.90
  -3  12 -10  208.78   18.30
   3 -12 -10  206.68   21.50
  -4  12  10   45.30   10.40
   4 -12  10   41.40   13.50
  -4  12  10   47.80    7.10
  -4  12 -10   40.60    9.90
  -5  12  10   33.40    8.40
  -5  12  10   21.60    8.40
  -5 -12 -10   19.60   10.20
   5 -12 -10   -5.00   19.70
  -5  12 -10   35.50   10.20
  -6 -12 -10   36.50    9.30
  -6  12  10   27.50    6.60
  -6  12  10    5.80    9.60
   6  12  10   21.60    6.20
   6 -12 -10   13.10   14.90
   0 -13  10  236.18   16.90
   0 -13 -10  228.38   23.60
   0  13  10  216.48   13.20
  -1  13  10   98.39   10.10
  -1 -13 -10  113.99   17.60
   1 -13  10  124.59   14.90
   1 -13 -10  102.69   15.10
  -1 -13  10  128.79   14.40
   1  13  10  109.79   10.50
   2 -13  10    6.10    9.50
  -2  13  10    6.80    5.90
   2 -13 -10   22.20   12.40
   2  13  10   13.00    6.90
   3 -13  10  116.59   17.30
  -3  13  10   84.89   10.00
   3  13  10   80.99   13.20
   3 -13 -10   88.29   13.60
   4 -13  10   16.50   12.50
  -4  13  10   17.30   10.40
  -4 -13 -10   12.40   10.00
  -4  13  10   23.50    7.10
   4 -13 -10   17.70   12.20
  -5  13  10   53.49    7.70
  -5  13  10   52.99    8.90
  -5 -13 -10   51.69    9.50
  -5 -13  10   67.69   11.50
   5 -13 -10   71.59   13.60
   5  13  10   48.10    7.10
   0  14  10   34.60    6.10
   0 -14 -10   38.50   13.80
   0 -14  10   31.70    8.80
  -1  14  10   10.60    5.50
   1 -14  10   20.30    8.80
  -1 -14 -10   18.30   16.70
  -1 -14  10   11.90    7.60
   1  14  10   27.30   11.90
   1  14  10   12.60    7.00
   1 -14 -10   22.70   12.70
  -2  14  10   27.00    6.20
   2 -14  10    9.20    9.50
   2 -14 -10   18.90   12.50
   2  14  10   15.70    9.30
   2  14  10    6.10    8.50
   3 -14  10   81.09   11.50
  -3  14  10   87.49   10.00
   3 -14 -10   71.29   13.60
   3  14  10   75.69    9.50
  -4 -14 -10   45.50    8.70
   4 -14  10   67.89   15.00
  -4  14  10   55.39    8.90
   4  14  10   47.80    7.00
   0 -15  10    6.90    7.50
   0 -15 -10    0.90   20.10
   0  15  10   -7.90    5.70
   1 -15  10   35.30    8.80
  -1  15  10   30.30    6.00
   1 -15 -10   34.10   13.00
   1  15  10   26.10    7.10
  -2  15  10  152.98   10.60
   2 -15 -10  166.98   28.10
   2  15  10  170.08   14.80
   3 -15  10   21.60   11.90
  -3  15  10    5.00    5.00
  -3 -15 -10   -2.50    7.40
   3  15  10    5.10    6.40
   3 -15 -10    7.30   11.50
   0  16  10   48.40    6.00
   0   0 -11   -1.20    1.80
   0   0  11   -0.80    1.10
   1   0 -11   29.20    4.10
   1   0 -11   33.70    3.40
  -1   0 -11   29.00    3.80
  -1   0  11   29.00    2.40
  -2   0  11  143.39    6.30
   2   0 -11  150.38    8.20
  -2   0 -11  145.89    7.70
  -3   0  11   80.69    5.20
   3   0 -11   75.99    8.40
  -3   0 -11   77.89    7.20
   4   0 -11  322.37   16.40
  -4   0 -11  317.17   16.00
   4   0  11  306.37   20.90
  -4   0  11  309.67   13.20
  -5   0  11   -2.00    9.30
  -5   0 -11   20.10   10.30
  -5   0  11   27.40    4.90
  -6   0  11   24.20   10.20
  -6   0 -11   25.90   23.60
   6   0  11   22.10   12.10
  -6   0  11   10.90    7.80
  -6   0  11   19.90   18.30
   7   0 -11  148.59   26.90
  -7   0 -11  152.38   58.49
  -7   0  11  123.09   16.50
  -7   0  11  139.59   18.70
  -7   0  11  134.59   18.30
   7   0  11  102.19   14.80
  -8   0  11  165.28   17.10
   8   0 -11  243.88   38.70
  -8   0 -11  170.08   28.20
  -9   0 -11   -0.60   17.00
   9   0 -11   37.00   25.70
   0   1  11 1281.07   44.30
   0  -1  11 1319.67   44.20
   0   1 -11 1270.67   45.10
   1   1 -11   75.89    6.20
  -1   1  11   72.89    3.60
   1   1 -11   66.69    5.50
  -1   1 -11   68.29    5.10
  -1  -1  11   71.49    3.50
  -2  -1 -11  394.66   16.00
  -2   1  11  400.56   14.70
   2   1 -11  403.46   16.30
  -2   1 -11  397.16   16.20
  -2  -1  11  403.16   14.80
   2  -1 -11  404.16   15.70
  -3  -1 -11  223.18   11.20
   3   1 -11  211.38   11.70
  -3   1  11  210.98    9.10
   3  -1 -11  203.68   11.00
  -3   1 -11  209.88   11.70
  -3  -1  11  206.18    9.20
  -4   1  11 1189.08   42.40
  -4  -1 -11 1185.08   44.60
   4  -1  11 1245.08   47.40
   4   1 -11 1236.08   44.80
   4   1  11 1202.28   48.20
  -4  -1  11 1191.48   42.50
  -4   1 -11 1157.78   45.60
   4  -1 -11 1144.89   43.30
  -5  -1 -11   10.20    8.70
  -5   1  11   12.70    4.70
   5   1 -11   30.30   12.40
   5  -1  11    7.00   10.40
  -5   1  11   19.40   10.60
  -5   1  11   -2.30   17.80
   5   1  11    7.10   13.60
  -5   1 -11   13.70   12.70
  -5  -1  11    0.40   10.10
  -5  -1  11   13.60    4.70
  -6   1  11   11.90   10.50
  -6   1  11   46.70   16.70
  -6   1  11   19.00    7.80
  -6  -1 -11   16.30   20.00
   6  -1  11   19.80   12.50
  -6   1 -11   37.60   26.70
   6   1  11   22.30   11.90
  -6  -1  11   23.70   10.10
   6  -1 -11   38.40   21.70
  -6  -1  11   26.90    7.70
   7   1 -11   22.30   22.40
  -7   1  11  -17.50   14.40
  -7   1  11  -17.70   12.00
   7  -1  11   12.70   12.50
  -7   1  11   -6.30    9.80
  -7  -1 -11  -35.80   56.29
  -7  -1  11   18.70    9.40
  -7   1 -11   14.30   20.80
  -7   1 -11    1.90   52.59
  -7  -1  11   -1.70   11.90
   7   1  11    7.40   12.90
   7  -1 -11  -21.80   23.00
  -8  -1 -11   33.80   22.00
   8   1 -11   -5.30   26.30
  -8   1  11   20.10   21.50
  -8   1  11   37.50   17.60
  -8  -1  11   11.80    9.30
   8  -1 -11   39.90   29.10
  -8   1 -11   54.19   19.50
   9   1 -11   46.70   25.30
  -9  -1 -11   18.00   18.00
   9  -1 -11  -34.60   26.00
  -9   1 -11   20.00   15.20
  -9  -1  11   42.50   12.10
   0  -2  11    8.50    1.30
   0   2 -11    8.90    3.90
   0   2  11   10.90    1.60
   1   2 -11  524.55   20.10
   1   2 -11  508.35   20.20
  -1   2  11  551.44   18.70
  -1  -2  11  527.25   18.70
  -1   2 -11  516.25   20.60
   2   2 -11  105.79    7.50
  -2   2  11  108.49    5.10
  -2   2 -11  103.79    8.10
  -2  -2  11  109.69    5.40
   2  -2 -11  111.29    6.80
   3   2 -11  149.49   10.90
  -3  -2 -11  129.69    9.10
  -3   2  11  137.09    6.80
  -3   2 -11  140.79   11.90
  -3  -2  11  136.39    7.20
   4  -2  11   64.59   10.80
  -4   2  11   69.09    5.90
   4   2 -11   81.49   12.80
  -4  -2 -11   58.19    9.60
   4   2  11   83.39   15.80
  -4  -2  11   58.19    6.10
  -4   2 -11   90.99   15.20
  -5   2  11  135.49    9.10
  -5   2  11  115.99   12.00
  -5  -2 -11  110.09   14.20
   5  -2  11  119.69   17.30
  -5  -2 -11  147.29   16.00
   5   2 -11  128.79   20.10
  -5   2  11  157.78   22.90
  -5   2 -11  181.68   26.50
  -5  -2  11  117.69    9.70
   5   2  11  105.99   17.50
   5   2  11  112.09   18.90
   5   2  11  120.19   17.00
  -6   2  11  146.79   17.50
  -6   2  11  102.19   12.40
   6  -2  11  143.29   17.70
  -6  -2 -11  150.28   22.80
  -6   2  11  131.79   12.60
  -6  -2 -11  133.09   17.60
   6  -2 -11  148.79   24.10
   6   2  11  144.99   20.90
  -6  -2  11  124.09   13.00
  -6  -2  11  125.29   13.00
  -6   2 -11   79.99   30.50
  -7   2  11  197.48   19.70
   7  -2  11  150.88   16.90
  -7   2  11  101.49   16.70
   7   2 -11  122.59   24.40
  -7  -2 -11  257.37   63.99
  -7   2  11  148.39   19.20
   7   2  11  145.69   21.60
  -7   2 -11   27.10   53.69
  -7   2 -11  185.78   29.40
  -7  -2  11  126.59   15.70
  -7  -2  11  127.99   20.30
   7  -2 -11  234.78   35.90
   8   2 -11  230.18   34.60
  -8  -2 -11  127.29   22.60
  -8   2  11  129.69   18.00
   8  -2 -11  195.98   33.80
  -8  -2  11  124.29   15.10
  -8   2 -11  148.39   23.70
   9  -2  11    1.80   17.30
  -9   2  11  -19.30   11.50
   9   2 -11   13.80   24.00
  -9  -2 -11   58.29   20.00
  -9   2 -11    8.00   14.00
  -9  -2  11   14.60   10.30
   9  -2 -11    7.90   30.30
   0   3  11  309.47   11.30
   0   3 -11  305.77   14.70
   0   3 -11  299.27   12.80
   0  -3  11  304.47   10.90
   1   3 -11  145.59    8.60
   1   3 -11  146.29    8.50
  -1   3  11  151.08    6.20
  -1   3 -11  143.99   11.30
  -1  -3  11  156.98    6.30
  -2   3  11   82.59    4.40
  -2  -3  11   69.49    4.60
   3   3 -11  802.42   31.00
  -3   3  11  771.12   28.20
  -3   3 -11  776.42   34.20
  -3  -3  11  806.22   28.70
  -4   3  11   49.60    6.00
  -4  -3 -11   42.90    8.10
   4   3 -11   56.39    9.60
  -4  -3  11   49.80    6.70
   4   3  11   65.59   16.10
  -4   3 -11   58.79   13.30
   5  -3  11   88.89   14.90
  -5   3  11   91.89    8.90
   5  -3  11   81.89   22.80
   5   3 -11   96.79   15.20
  -5  -3 -11   68.79   17.00
  -5   3  11  113.79   14.90
  -5  -3 -11   82.29   11.20
  -5   3  11   87.89   11.20
  -5   3 -11   73.09   19.60
   5   3  11   70.99   28.60
   5   3  11   38.60   16.40
   5  -3 -11  161.18   29.70
   5   3  11   90.39   13.20
  -5  -3  11   71.99    8.80
  -6  -3 -11   28.70   15.40
   6  -3  11   -1.70   21.50
  -6  -3 -11   28.90   21.80
  -6   3  11   35.30    8.80
  -6   3  11   66.19   19.50
  -6   3  11   59.89   12.00
   6   3 -11   17.60   21.90
   6   3  11   15.40   15.10
   6  -3 -11   46.90   24.60
  -6  -3  11   31.70    9.10
  -6  -3  11   26.30   18.20
  -6   3 -11   81.69   29.60
   6   3  11   27.00   14.40
  -6   3 -11    0.10   26.40
   7   3 -11   49.00   23.40
   7  -3  11   24.80   18.90
  -7   3  11   24.30   11.70
  -7   3  11   17.30   11.70
  -7   3 -11   13.00   19.30
   7  -3 -11    6.10   26.10
   7   3  11   29.30   14.60
  -7  -3  11   29.90    9.30
   8   3 -11  103.79   25.30
  -8   3  11   45.90   15.10
  -8   3 -11   22.70   15.20
  -8   3 -11  113.99   36.60
   8  -3 -11   52.69   33.40
   9  -3  11   19.60   10.30
  -9  -3 -11   15.60   20.50
  -9   3  11   10.40    8.70
   9   3 -11    6.70   22.00
   9  -3 -11   25.60   36.70
  -9   3 -11   -6.20   12.30
  -9  -3  11   22.70   10.30
   0  -4  11  197.48    7.40
   0   4  11  185.98    7.70
   0   4 -11  187.08   11.70
  -1   4  11  944.71   32.00
   1   4 -11  940.21   33.80
   1   4 -11  892.01   33.10
  -1   4 -11  885.51   35.60
  -1  -4  11  902.31   32.00
  -2   4  11  310.07   12.10
   2   4 -11  327.67   15.30
  -2  -4  11  297.07   12.50
  -2   4 -11  332.07   19.30
  -3   4  11    6.00    2.80
   3   4 -11    7.80    6.90
  -3   4 -11   13.00    9.60
  -3  -4  11    5.30    3.50
  -4  -4 -11  112.69   12.80
  -4   4  11   87.79    7.10
  -4   4  11  102.39   14.70
   4   4 -11  108.39   14.80
  -4   4 -11  107.49   15.90
  -4   4 -11  101.69   31.40
  -4  -4  11  103.49    8.50
   4   4  11  103.49   23.90
  -5  -4 -11  174.08   25.00
   5  -4  11  117.69   20.60
  -5   4  11  106.59   12.40
  -5   4  11  128.79    9.90
  -5   4  11  183.98   20.50
  -5  -4 -11  112.29   17.80
  -5   4 -11  135.39   21.50
  -5  -4  11  115.89   11.20
  -5   4 -11  100.79   23.30
   5   4  11  146.69   21.90
  -6  -4 -11   87.89   15.40
  -6  -4 -11   64.19   25.50
   6   4 -11  121.29   24.80
  -6   4  11   69.99   10.20
   6  -4  11   91.19   19.20
  -6   4  11   84.09   13.60
  -6   4 -11   58.49   20.70
   6  -4 -11   89.19   27.90
  -6  -4  11   79.89   11.20
   6   4  11  106.29   17.30
   6   4  11  122.99   15.30
  -6   4 -11   88.39   31.30
   7   4 -11   63.59   22.90
  -7  -4 -11   46.40   12.70
  -7   4  11   39.20   11.00
   7  -4  11   20.80   15.00
   7   4  11   22.10   16.80
   7   4  11   41.90   28.10
  -7  -4  11   51.69    9.90
  -7   4 -11   27.30   16.40
  -8   4  11   49.99   10.70
   8   4 -11   48.00   27.20
   8  -4  11   15.10   20.50
  -8   4 -11   35.60   14.00
   8  -4 -11   26.60   34.70
  -8   4 -11   25.10   30.80
   9   4 -11   30.10   23.30
  -9   4  11   23.50    7.60
  -9  -4 -11   39.10   28.10
  -9  -4  11   20.70    8.90
  -9   4 -11   19.90   10.90
   0  -5  11   37.10    3.60
   0   5 -11   32.60    5.70
   0   5 -11   49.50    6.90
   1   5 -11   94.79    8.10
   1   5 -11  104.39    8.90
  -1   5  11  101.59    5.40
  -1  -5  11   98.79    5.70
  -1   5 -11  126.49   13.00
  -1   5 -11  103.19    7.80
   2   5 -11  658.53   26.40
  -2   5  11  626.14   23.40
  -2  -5  11  641.84   23.90
  -2   5 -11  672.93   30.10
   3   5 -11  394.76   20.50
  -3   5  11  407.16   15.60
  -3   5 -11  394.36   25.50
  -3  -5  11  402.26   16.60
   4   5 -11   73.19   11.50
  -4   5  11   66.29    7.10
  -4   5  11   48.10   12.80
  -4  -5  11   60.59    8.60
  -4   5 -11   77.89   15.90
  -4   5 -11   63.89   23.40
  -5   5  11  138.49   20.90
  -5  -5 -11  154.38   18.70
  -5  -5 -11  164.18   25.80
  -5   5  11  151.18   21.00
   5  -5  11  196.38   27.90
  -5   5 -11  169.58   30.70
  -5  -5  11  150.78   19.70
  -5   5 -11  169.98   22.50
  -5  -5  11  169.38   13.30
  -6   5  11   40.00   10.70
   6   5 -11   46.30   25.20
  -6  -5 -11   21.10   27.30
   6  -5  11   34.30   15.10
  -6   5  11   23.10   10.10
  -6  -5 -11    3.70   13.60
  -6   5 -11   57.59   31.40
   6   5  11   85.19   20.90
  -6  -5  11   36.40   11.70
  -6   5 -11   11.60   17.10
   6   5  11   33.30   10.90
  -7   5  11  154.88   15.50
  -7  -5 -11  118.99   15.20
   7   5 -11  147.39   26.10
   7  -5  11  138.59   21.80
   7   5  11  140.19   22.10
  -7   5 -11  120.99   17.50
   7   5  11  156.88   17.00
   7  -5 -11  214.28   54.39
  -7  -5  11  149.69   16.20
  -7   5 -11  140.79   26.00
   8  -5  11   77.49   17.30
  -8   5  11   96.49   12.70
   8   5 -11   42.30   24.80
  -8  -5  11   78.19   13.00
  -8   5 -11   83.59   14.50
  -8   5 -11   98.89   28.80
  -9   5  11   38.90    6.90
   9   5 -11   35.00   23.50
  -9  -5 -11    1.00   28.10
  -9  -5  11   51.09    8.30
   0  -6  11  275.07   11.50
   0   6 -11  317.17   14.60
   0  -6  11  287.17   16.90
   0   6 -11  297.47   15.80
   1  -6  11  142.59   16.00
   1   6 -11  122.09   10.40
   1   6 -11  115.79    9.70
  -1   6  11  128.39    6.60
  -1   6 -11  130.19   10.00
  -1   6 -11  138.59   13.40
  -1  -6  11  134.89   12.10
  -1  -6  11  132.99    7.10
  -2   6  11  219.28    9.90
   2   6 -11  233.18   14.70
   2  -6  11  185.98   19.80
  -2  -6  11  250.77   11.00
  -2   6 -11  238.68   18.20
  -2  -6  11  226.18   13.60
  -2   6 -11  230.38   13.30
  -3   6  11    9.20   10.30
   3   6 -11    5.00    8.40
   3  -6  11  -12.70   20.60
  -3   6  11    8.10    3.50
  -3  -6  11    8.90    5.20
  -3   6 -11   14.10   10.80
  -4   6  11   78.59   12.10
   4  -6  11   68.09   14.20
  -4   6  11   90.59    8.20
  -4   6  11   82.19   11.90
   4   6 -11  101.59   13.60
   4   6  11   82.99   15.20
  -4   6 -11   93.39   16.10
  -4  -6  11  101.09   10.80
  -4   6 -11   84.89   19.90
  -4  -6  11   67.09   13.90
   5   6 -11  267.17   28.20
  -5  -6 -11  160.48   25.90
  -5  -6 -11  200.88   29.20
  -5   6  11  179.88   19.20
   5  -6  11  218.08   25.40
  -5   6  11  213.78   13.30
  -5   6 -11  210.68   32.50
  -5   6 -11  161.08   26.80
  -5  -6  11  191.68   20.20
  -5  -6  11  192.28   15.90
  -6  -6 -11  337.57   46.50
  -6  -6 -11  347.97   54.99
   6   6 -11  241.58   31.30
  -6   6  11  250.27   18.90
  -6   6  11  242.28   19.30
   6  -6  11  274.67   23.30
  -6  -6 -11  243.88   23.10
  -6  -6  11  215.48   22.30
  -6   6 -11  274.77   23.60
   6   6  11  245.38   18.30
  -7  -6 -11   13.80   12.00
   7   6 -11    8.80   24.30
  -7   6  11    3.20    8.00
   7  -6  11    9.70   12.70
  -7   6 -11  -14.40   19.60
  -7  -6  11   16.80    9.50
   7   6  11   29.30   12.70
  -7   6 -11   -5.10   12.50
   8  -6  11   89.49   15.40
  -8   6  11   95.29   11.50
   8   6 -11  137.49   24.00
  -8   6 -11   80.79   25.70
  -8  -6  11   78.99   12.40
  -8   6 -11   57.89   12.30
   0   7 -11  164.88   12.40
   0  -7  11  175.08   13.90
   0   7 -11  158.38   13.50
   1   7 -11   29.10    6.90
   1   7 -11   20.60    7.80
   1  -7  11   22.00    8.50
  -1   7 -11   12.10    8.40
  -1   7 -11   11.90    6.60
  -1  -7  11   19.90    6.50
  -1  -7  11   27.50    4.80
  -2   7  11  120.69    7.30
   2   7 -11  124.09   13.60
   2  -7  11  108.69   16.20
   2  -7  11   96.69   15.60
  -2  -7  11  104.59   11.60
  -2   7 -11  119.99   12.50
  -2  -7  11  100.09    9.00
  -2   7 -11  108.69   15.90
  -2   7 -11   82.29   32.00
   3   7 -11    9.30   10.10
  -3   7  11   21.60    4.80
  -3   7  11   31.40    9.80
   3  -7  11   12.70   12.30
   3  -7  11   21.60   11.50
  -3   7  11   45.90   13.90
  -3   7 -11   12.40   18.10
  -3   7 -11    9.50   11.60
  -3   7 -11   14.00    9.90
  -3  -7  11   22.90    6.50
   3   7  11   17.20    9.60
   4   7 -11  473.55   29.10
  -4   7  11  386.76   23.10
  -4   7  11  479.25   24.40
   4  -7  11  408.66   29.30
  -4   7 -11  436.26   29.30
  -4  -7  11  428.36   28.40
   4   7  11  481.35   28.60
  -4   7 -11  500.95   30.80
  -4  -7  11  514.55   22.30
  -4   7 -11  497.05   32.20
  -5  -7 -11   81.39   15.20
   5   7 -11   74.39   20.90
  -5   7  11   79.39   11.40
  -5   7  11   66.49   10.40
  -5  -7 -11   62.39   24.80
   5  -7  11   89.99   15.20
  -5  -7  11  114.59   18.60
  -5   7 -11   65.59   24.00
  -5   7 -11   93.89   16.60
  -5  -7  11  100.49   13.00
  -5   7 -11  113.49   20.30
   6  -7  11   15.90   11.70
  -6   7  11   11.30    8.40
  -6  -7 -11    2.20   12.60
   6   7  11   34.40    9.40
  -6   7 -11   29.40   17.10
  -6   7 -11   26.80   13.20
  -7  -7 -11   10.20   11.70
   7   7 -11    8.90   25.10
   7  -7  11   24.80   11.10
  -7   7  11    8.50    7.10
  -7   7 -11   31.30   10.40
   7   7  11    5.30   12.60
  -7  -7  11    3.90    9.00
  -7   7 -11   35.10   20.00
   8   7 -11   24.00   22.50
  -8   7  11   19.40    7.10
   8  -7  11   30.30   11.40
  -8  -7  11   18.80    7.20
  -8   7 -11   49.80   23.80
   0   8 -11  282.77   16.90
   0   8  11  243.98   16.20
   0   8 -11  275.97   16.50
   0  -8  11  261.07   16.70
  -1  -8 -11  168.58   21.90
  -1   8  11  209.68   16.40
   1   8 -11  221.38   16.00
  -1   8  11  197.58   27.60
   1  -8  11  217.78   16.30
  -1   8 -11  209.68   15.60
   1   8  11  214.68   14.90
  -1   8 -11  228.88   16.90
  -1  -8  11  212.58   14.40
  -1   8 -11  168.78   29.70
  -1  -8  11  220.08   12.70
   2  -8  11  284.87   19.00
   2  -8  11  299.17   23.40
  -2   8  11  217.68   19.80
  -2   8  11  268.27   17.70
   2   8 -11  265.67   18.90
  -2   8 -11  282.87   20.40
  -2   8 -11  234.98   29.80
  -2  -8  11  271.77   15.70
   2   8  11  274.17   17.30
  -2  -8  11  275.17   14.60
  -2   8 -11  240.08   18.60
  -3   8  11   54.69    8.30
  -3   8  11   50.39   12.70
   3  -8  11   28.20   11.30
   3   8 -11   54.09   12.80
   3  -8  11   45.30   12.50
  -3   8  11   60.19   10.00
  -3  -8  11   72.89    9.30
  -3   8 -11   52.99   13.70
  -3   8 -11   53.89   16.10
   3   8  11   44.60   10.00
  -3   8 -11   53.69   15.40
  -3   8 -11   53.39   13.10
  -4   8  11  157.18   20.10
   4   8 -11  141.79   24.10
  -4   8  11  138.09   12.60
  -4   8 -11  158.08   19.30
  -4   8 -11  186.18   28.10
  -4  -8  11  170.08   16.90
  -4  -8  11  143.79   23.70
   4   8  11  203.58   21.50
  -5   8  11   59.99   11.50
   5   8 -11   86.09   24.00
  -5   8  11   47.00    9.10
   5  -8  11   61.79   12.40
  -5   8  11   29.00   11.90
  -5  -8 -11   55.69   30.40
  -5  -8 -11   23.10   13.80
  -5   8 -11   55.29   12.30
  -5   8 -11   77.99   26.30
  -5  -8  11   57.89   15.20
  -5   8 -11   50.39   16.20
   6  -8  11   84.19   13.10
  -6   8  11  103.19   12.70
  -6  -8 -11   81.99   14.40
  -6   8 -11  139.99   17.00
   6   8  11  132.59   13.70
  -6   8 -11  120.59   17.00
   7  -8  11    9.00   10.60
  -7  -8 -11   16.30   12.80
  -7   8  11    7.90    7.80
   7   8 -11  -14.60   23.40
  -7   8 -11   23.60   16.70
   7   8  11    5.40   10.80
  -7  -8  11  -18.80    8.90
  -8   8  11  100.19    9.60
   8  -8  11  107.89   13.30
   8  -8 -11   71.49   13.90
  -8  -8  11   99.79   10.50
   0   9 -11  543.15   26.20
   0   9  11  560.54   24.80
   0   9 -11  569.84   27.20
   0   9 -11  556.94   35.20
   0  -9  11  567.14   25.20
  -1   9  11    1.10    9.50
  -1   9  11   10.90    7.50
   1  -9  11    1.30    7.50
   1   9 -11   -8.00    9.90
   1   9 -11    5.50   15.80
  -1  -9  11    0.70    6.50
  -1   9 -11   11.40   10.20
  -1   9 -11  -16.40   13.80
  -1   9 -11  -16.70    9.60
   1   9  11    1.50    6.70
  -2   9  11  395.26   22.40
   2  -9  11  456.75   26.40
   2  -9  11  418.46   22.80
   2   9  11  456.05   21.70
  -2  -9  11  428.96   22.00
  -2   9 -11  432.66   31.40
  -2   9 -11  548.25   31.40
  -2  -9  11  480.45   21.60
  -2   9 -11  494.35   27.10
   3  -9  11   75.59   11.30
  -3   9  11   90.59   14.40
   3   9 -11  107.19   15.80
   3  -9  11   81.69   13.40
   3   9  11   94.89   11.20
  -3   9 -11   95.59   17.10
  -3   9 -11  113.59   16.70
  -3  -9  11  104.89   16.40
   4  -9  11  196.78   23.60
   4   9 -11  247.08   32.70
  -4   9  11  240.38   16.60
   4  -9  11  253.87   21.30
  -4  -9  11  248.38   23.30
  -4   9 -11  215.98   34.00
   4   9  11  254.47   21.50
  -4  -9  11  287.57   24.20
  -4   9 -11  236.28   25.70
  -5  -9 -11   44.10   13.10
  -5   9  11   55.69    8.80
  -5   9  11   84.29   10.90
   5  -9  11   62.29   11.70
  -5   9 -11   55.69   14.00
  -5  -9  11   60.49   11.20
  -6   9  11   70.99   11.40
   6  -9  11   83.09   11.20
  -6   9  11   76.49   17.10
  -6  -9 -11   59.59   12.90
  -6   9 -11   85.19   13.60
   7   9 -11   32.20   28.70
  -7   9  11   36.50    7.50
   7  -9  11   23.60    9.70
  -7  -9 -11   17.90   11.90
  -7  -9  11   19.00    9.10
   7   9  11   33.80   10.50
   7  -9 -11   18.60   15.20
  -7   9 -11   54.59   16.30
   0  10 -11  246.38   24.30
   0  10 -11  281.17   26.90
   0 -10  11  305.77   17.30
   0  10  11  306.47   17.20
   0 -10 -11  294.97   24.80
  -1 -10 -11  109.59   17.00
  -1  10  11  119.49   16.50
  -1  10  11  155.68   13.60
   1  10 -11  178.18   23.00
   1 -10  11  151.08   14.10
  -1  10 -11  149.39   16.60
  -1 -10  11  135.49   13.10
  -1  10 -11  130.79   19.30
   1  10  11  147.29   13.00
  -2  10  11  116.59   14.30
   2  10 -11  105.69   17.10
  -2  10  11   99.79   10.60
   2 -10  11  109.79   14.60
  -2 -10  11   93.99   12.00
  -2  10 -11   72.49   14.80
  -2  10 -11  100.49   15.60
  -3  10  11   72.49    9.60
  -3  10  11   96.59   13.00
   3  10 -11  105.99   20.00
   3 -10  11   70.49   10.70
   3 -10  11   86.59   11.90
   3  10  11   80.89   10.50
  -3 -10  11   88.39   16.40
  -3  10 -11   87.89   13.70
  -3  10 -11   69.19   18.50
  -4  10  11  159.58   13.90
   4 -10  11  155.48   17.50
   4 -10  11  107.59   14.20
  -4  10  11  147.59   13.40
   4 -10 -11  130.39   24.30
  -4  10 -11  141.49   20.50
  -4 -10  11  101.09   14.60
   4  10  11  148.99   23.10
  -5 -10 -11   -3.80   10.90
   5 -10  11   -3.90    9.30
  -5  10  11   11.50    8.80
  -5  10  11    6.10    7.20
   5 -10 -11   -5.10   18.30
  -5 -10  11  -12.70   10.70
  -5  10 -11    9.60   11.60
   6 -10  11   47.30   10.20
  -6  10  11   53.29    8.40
  -6  10  11   65.19   12.00
  -6 -10 -11   39.10   12.50
   6  10 -11  116.89   29.50
   6 -10 -11   50.19   18.00
  -6  10 -11   58.09   13.30
   6  10  11   41.30    8.70
  -7  10  11   24.60    6.60
  -7 -10 -11   20.00   10.50
   7 -10  11   36.00    9.10
  -7 -10  11   42.70    8.30
   7  10  11   26.00    9.50
  -7  10 -11   42.40   14.40
  -7  10 -11   49.60   13.10
   7 -10 -11   42.00   14.60
   0  11  11   32.70    6.70
   0 -11  11   28.10    7.90
   0 -11 -11   29.90   12.10
   0  11 -11   14.70   21.70
   1  11 -11   39.30   20.40
  -1  11  11   27.30    7.10
   1 -11  11   18.20    8.00
  -1 -11 -11   15.40   14.20
   1 -11 -11   20.10   11.40
  -1  11 -11   29.40   11.00
   1  11  11   18.60    6.50
  -1 -11  11   26.00    7.40
   2  11 -11   73.79   21.50
   2 -11  11   31.10    9.10
  -2  11  11   44.50    7.50
  -2  11  11   52.69    9.80
  -2  11 -11   45.50   11.80
   2  11  11   46.00    7.80
  -2 -11  11   49.60    7.70
  -2  11 -11   35.70   16.70
  -3  11  11   22.70    8.10
   3 -11  11   29.60   10.20
  -3  11  11   36.90    7.60
  -3  11 -11   26.20   10.60
   3  11  11   31.00    8.90
  -4  11  11  114.89   11.90
  -4  11  11   75.49   12.10
   4 -11  11   88.59   15.60
   4 -11  11  146.29   22.00
  -4  11 -11  132.79   17.50
   4 -11 -11  129.59   28.00
  -5 -11 -11    2.80   10.00
  -5  11  11   24.90    9.20
   5 -11  11   17.60    8.20
  -5  11  11   30.40   11.90
   5 -11 -11  -12.40   20.10
  -5  11 -11   17.90   10.20
  -5 -11  11   30.50   12.90
  -6  11  11    6.10    6.70
  -6 -11 -11    1.80   10.10
  -6  11  11   12.30   10.50
   6  11  11  -10.20    6.60
  -6 -11  11   -8.00    9.80
  -6  11 -11    4.50   11.30
   6 -11 -11   -1.40   15.40
   0 -12  11  114.19   13.60
   0 -12 -11  123.79   21.00
   0  12  11  124.79   10.90
   1 -12  11  108.69   13.50
  -1  12  11  116.49   11.00
  -1 -12 -11   80.89   15.30
  -1 -12  11  103.39   12.80
   1 -12 -11   94.19   13.80
   1  12  11  111.69   10.70
   2 -12  11   27.10   16.50
  -2  12  11   22.70    6.70
  -2  12 -11   14.40    9.40
   2  12  11   20.40    6.90
  -3  12  11   50.89    9.10
  -3  12  11   40.50    7.10
   3 -12  11   52.69   11.00
   3  12  11   33.50    9.40
   3 -12 -11   53.19   13.60
  -3  12 -11   47.10   10.50
   4 -12  11   25.70   13.60
  -4  12  11   22.10    6.70
  -4  12  11   21.40    9.40
  -4  12 -11   23.40    9.40
  -5 -12 -11   94.19   16.20
  -5  12  11  106.79   12.00
  -5  12  11  101.19   11.40
   5  12  11   72.19   11.10
  -5  12 -11   94.69   15.80
  -6  12  11    3.90   10.00
  -6  12  11   22.80    6.60
   6 -12  11   11.30    9.00
  -6 -12 -11    2.10    8.40
  -6 -12  11    7.40    8.40
   6 -12 -11    3.30   15.70
   6 -12 -11   13.60   13.10
   6  12  11    9.60    6.10
   0 -13  11   11.20    8.20
   0 -13 -11   -4.60   14.00
   0  13  11    1.50    5.40
   1 -13  11   62.49   10.20
  -1 -13 -11   49.50   18.40
  -1  13  11   63.89    9.60
   1  13  11   61.19   11.80
   1 -13 -11   56.39   14.20
   1  13  11   45.60    6.90
  -1 -13  11   56.99    9.40
   2 -13  11  110.39   15.90
  -2  13  11  107.29   10.30
   2  13  11   99.99   12.20
   2 -13 -11  125.89   21.40
  -3  13  11   43.70    6.90
   3 -13  11   68.89   12.00
   3 -13 -11   62.39   14.00
   3  13  11   76.09   11.90
  -4 -13 -11   19.70    9.80
  -4  13  11   37.30    9.90
  -4  13  11   33.40    6.80
   4  13  11   36.00    7.90
  -4 -13  11   46.10   16.00
   4 -13 -11   55.59   13.30
  -5 -13 -11   20.60    8.70
  -5  13  11   52.89    8.70
   5  13  11   31.50    6.00
   0 -14  11   45.00    9.30
   0 -14 -11   54.59   15.80
   1 -14  11   77.59   10.50
  -1  14  11  117.59   14.70
  -1 -14  11   82.69   13.50
   1  14  11   95.09   11.40
   1 -14 -11   97.49   15.40
   1  14  11   97.79   13.60
  -2  14  11  131.39   10.60
   2 -14  11  114.19   15.70
   2  14  11  119.99   14.10
   2 -14 -11  143.39   20.70
   2  14  11  114.59   13.50
  -3  14  11  108.89   10.20
   3 -14  11  138.89   19.40
   3 -14 -11  109.09   14.60
   3  14  11  105.49   11.80
  -4 -14 -11   15.90    7.60
  -4  14  11   11.10    5.80
   4 -14 -11   19.30   12.70
   4  14  11   11.20    5.80
   0  15  11  122.89   10.30
   0 -15  11  103.19   12.50
   0 -15 -11  121.39   17.70
   1 -15  11    2.50    8.00
  -1  15  11    4.40    5.40
   1 -15 -11  -11.70   13.80
   1  15  11    2.50    6.50
   2 -15  11   21.10   10.00
  -2  15  11   22.50    5.60
   2 -15 -11   28.20   13.00
   2  15  11   24.70   10.00
   2  15  11   27.40    9.40
   3 -15  11   62.89   13.40
  -3 -15 -11   62.99   10.80
  -3  15  11   57.29    8.00
   3 -15 -11   59.59   13.60
   3  15  11   65.89   11.10
   0   0  12  476.05   16.50
   0   0 -12  462.95   17.50
   1   0 -12    4.50    2.10
  -1   0  12    2.50    1.30
   1   0 -12   -0.40    2.60
  -1   0 -12    0.90    2.30
  -2   0  12  444.96   16.80
  -2   0 -12  461.15   18.20
   2   0 -12  476.85   18.40
  -3   0 -12  267.57   13.10
   3   0 -12  259.87   13.60
  -3   0  12  261.17   10.90
   3   0  12  286.27   23.20
   4   0 -12    2.20    7.90
   4   0  12   -5.70   11.30
  -4   0 -12    8.20    5.90
  -4   0  12    6.70    3.60
   5   0  12  304.17   29.10
  -5   0  12  364.96   15.60
  -5   0  12  333.67   21.00
   5   0  12  359.86   23.10
  -5   0 -12  344.07   23.60
  -6   0  12  352.16   31.20
  -6   0  12  405.06   19.60
   6   0  12  408.26   25.40
  -6   0  12  397.76   22.40
  -6   0 -12  425.86   45.90
   7   0 -12   11.80   23.50
   7   0  12    3.90   12.40
  -7   0 -12   75.29   68.49
  -7   0  12   28.50   13.90
  -7   0  12    4.10    8.90
  -7   0  12  -42.40   23.70
  -8   0  12   14.40   10.00
   8   0 -12   71.49   29.40
  -8   0 -12   29.10   20.40
   9   0 -12   46.40   26.00
  -9   0 -12   65.59   17.80
   0   1  12  184.08    7.10
   0  -1  12  188.58    7.00
   0   1 -12  184.88    8.50
  -1   1  12  699.13   24.00
   1   1 -12  638.64   25.30
   1   1 -12  637.04   25.10
  -1   1 -12  729.23   25.50
  -1  -1  12  717.03   24.00
  -2   1  12  470.75   16.80
   2   1 -12  469.45   18.60
  -2  -1 -12  448.46   19.50
   2  -1 -12  485.95   18.20
  -2  -1  12  447.06   16.80
  -2   1 -12  448.56   18.60
   3   1 -12  167.68   11.10
  -3  -1 -12  160.48    9.80
  -3   1  12  169.88    7.80
  -3  -1  12  158.28    7.70
  -3   1 -12  167.38   10.70
   3  -1 -12  167.48   11.20
   4  -1  12  119.79   15.80
  -4  -1 -12  110.99   11.00
   4   1 -12  129.69   14.50
  -4   1  12  118.69    7.60
  -4  -1  12  118.99    7.70
   4   1  12  113.89   18.00
  -4   1 -12  134.69   13.40
  -5  -1 -12  144.89   17.30
   5   1 -12  110.49   16.30
  -5   1  12  103.29    9.10
  -5   1  12  170.58   24.80
   5  -1  12  110.19   14.10
  -5   1  12  109.19   11.90
   5   1  12  121.09   18.80
   5   1  12  101.09   15.80
  -5   1 -12   95.19   16.20
  -5  -1  12  110.59   11.80
  -5  -1  12   95.99    9.20
   6  -1  12   65.29   11.70
  -6   1  12   66.59    8.80
  -6   1  12   76.89   10.70
  -6  -1 -12   49.40   23.20
  -6   1  12   65.39   16.50
  -6  -1  12   69.09   10.50
  -6   1 -12   93.69   29.40
   6   1  12   76.79   13.40
   6  -1 -12  134.49   22.80
  -6  -1  12   64.99    9.10
  -7   1  12   35.10   13.30
   7   1 -12   20.40   23.50
  -7   1  12   20.10    9.70
  -7   1  12   24.60   17.40
   7   1  12   18.90   12.90
  -7  -1  12   -2.60    8.90
  -7  -1  12  -30.90   17.20
  -7   1 -12   37.50   21.00
   7  -1 -12   20.20   25.70
  -7   1 -12  102.29   81.99
  -8   1  12   25.00   14.80
  -8   1  12   39.00   16.30
  -8  -1 -12    9.40   21.10
   8   1 -12   14.10   27.70
  -8  -1  12   -0.30    8.80
  -8   1 -12   -0.30   18.20
   8  -1 -12   -9.60   28.60
  -9  -1 -12   17.50   18.00
   9   1 -12   -5.40   24.00
  -9   1 -12   14.60   15.20
  -9  -1  12   45.00   11.30
   9  -1 -12   42.50   41.50
   0   2 -12   17.50    4.50
   0   2  12   15.80    2.10
   0  -2  12   19.30    2.00
   1   2 -12  145.59    8.30
   1   2 -12  127.39    9.60
  -1   2  12  151.88    6.00
  -1   2 -12  146.39    9.00
  -1  -2  12  144.79    6.00
  -2   2  12   39.70    3.60
   2   2 -12   47.00    6.40
  -2  -2  12   33.30    3.40
  -2   2 -12   31.80    5.60
   2  -2 -12   41.10    6.40
   3   2 -12  283.97   15.20
  -3  -2 -12  264.37   13.60
  -3   2  12  260.47   10.90
  -3   2 -12  268.27   15.90
  -3  -2  12  257.87   11.20
   4   2 -12   78.69   10.20
  -4  -2 -12   63.29   10.20
  -4   2  12   57.79    6.20
   4   2  12   80.89   14.40
  -4   2 -12   61.69   11.30
  -4  -2  12   71.69    6.90
  -5   2  12  136.29   16.90
   5  -2  12  156.88   17.10
  -5   2  12  162.18   17.30
  -5   2  12  155.78    9.90
   5   2 -12  154.18   22.80
  -5  -2 -12  165.48   17.80
   5   2  12  126.79   16.90
  -5  -2  12  165.98   10.50
  -5   2 -12  175.08   27.90
   5   2  12  143.69   16.00
   5   2  12  155.18   20.10
  -5  -2  12  133.49   17.80
  -6   2  12  218.78   14.60
  -6   2  12  210.98   19.10
  -6   2  12  215.68   23.20
  -6  -2 -12  175.48   29.80
  -6  -2 -12  257.57   36.70
   6  -2  12  232.58   18.20
  -6   2 -12  215.28   35.20
   6   2  12  226.38   31.10
   6  -2 -12  234.48   32.90
  -6  -2  12  202.28   15.80
   6   2  12  212.58   22.00
  -7   2  12   50.29   10.60
   7   2 -12   76.79   25.10
  -7   2  12   52.09   12.00
   7   2  12   43.10   13.10
   7  -2 -12   45.00   26.90
  -7   2 -12   47.00   21.30
  -7  -2  12   52.39    9.30
  -8   2  12   55.29   12.50
  -8   2  12   73.69   14.90
   8   2 -12   71.49   23.90
  -8  -2  12   49.20    9.00
   8  -2 -12   75.09   33.00
  -8   2 -12   39.90   17.10
  -9  -2 -12   61.49   20.00
   9   2 -12   54.99   23.70
  -9   2 -12   25.50   14.00
   9  -2 -12   15.90   28.30
  -9  -2  12   44.90   10.50
   0   3 -12  131.29   10.90
   0   3  12  156.08    6.30
   0   3 -12  147.39    8.00
   0  -3  12  155.48    5.90
  -1   3  12  387.36   13.90
   1   3 -12  375.06   15.90
   1   3 -12  376.46   16.10
  -1   3 -12  373.06   18.50
  -1  -3  12  384.76   13.90
   2   3 -12  344.47   15.40
  -2   3  12  335.47   12.50
  -2   3 -12  326.97   18.70
  -2  -3  12  304.87   12.60
  -3   3  12  107.09    6.20
   3   3 -12  133.49   12.20
  -3  -3  12  115.39    7.20
  -3   3 -12  128.39   16.20
  -4  -3 -12  272.37   16.50
   4   3 -12  280.57   19.40
  -4   3  12  273.57   12.30
   4   3  12  332.57   25.60
  -4   3 -12  251.97   24.60
  -4  -3  12  277.37   13.10
   5  -3  12  176.08   23.20
   5   3 -12  144.19   23.20
  -5  -3 -12   86.89   18.50
  -5   3  12  126.79   15.40
  -5   3  12  113.19    9.70
  -5   3  12  115.09   16.30
  -5  -3 -12  123.89   17.20
  -5  -3  12  125.69   10.40
   5   3  12   87.79   16.00
   5  -3 -12  148.49   29.80
  -5   3 -12  161.58   22.30
   5   3  12  114.99   13.70
   5   3  12  137.09   17.50
  -6   3  12  106.79   13.40
  -6   3  12  106.99   14.20
  -6  -3 -12  100.19   24.70
   6   3 -12  112.49   25.50
  -6  -3 -12   83.39   18.50
   6  -3  12   59.59   22.50
  -6   3 -12  134.69   25.80
  -6  -3  12  102.19   15.00
   6  -3 -12  138.69   27.80
  -6   3 -12   88.29   31.20
  -6  -3  12  103.39   12.50
   6   3  12  102.99   17.50
   6   3  12  159.98   22.30
  -7   3  12  121.99   17.70
   7   3 -12  196.98   29.00
  -7   3  12  180.88   17.50
   7   3  12  178.08   22.10
   7  -3 -12  146.39   30.80
  -7   3 -12  168.68   26.30
  -7  -3  12  164.68   15.30
   8   3 -12   43.50   24.00
  -8   3 -12   69.99   35.90
   8  -3 -12   60.19   34.90
  -8   3 -12   23.10   14.80
  -9  -3 -12  -17.90   19.50
  -9   3  12   10.40    9.60
   9  -3  12    2.90   11.50
   9   3 -12  -16.40   31.50
   9  -3 -12   61.39   41.00
  -9  -3  12    1.70    8.70
  -9   3 -12   12.50   11.80
   0   4 -12   47.60    6.40
   0  -4  12   43.80    3.10
   0   4 -12   39.90    6.70
   0   4  12   43.30    3.90
   1   4 -12  108.19    8.60
  -1   4  12  115.49    5.40
   1   4 -12   99.79    8.50
  -1  -4  12  105.89    5.40
  -1   4 -12   85.09   13.40
   2   4 -12  241.68   13.20
  -2   4  12  227.58    9.60
  -2   4 -12  229.88   17.80
  -2  -4  12  240.18   10.20
   3   4 -12  755.82   30.10
  -3   4  12  708.03   26.10
  -3  -4  12  704.93   26.70
  -4   4  12   97.69    7.50
  -4  -4 -12  122.99   13.90
  -4   4  12   98.29   12.70
   4   4 -12  147.79   17.10
  -4   4 -12  136.29   24.10
  -4  -4  12  104.79    8.90
  -4   4 -12   75.39   25.00
  -5   4  12   67.79    8.80
   5   4 -12   53.89   16.10
  -5  -4 -12   76.89   17.10
  -5  -4 -12   64.49   13.20
   5  -4  12   58.59   18.30
  -5   4  12   51.09   10.10
  -5   4  12   37.10   11.70
   5   4  12   83.79   11.90
  -5   4 -12   64.49   20.50
   5   4  12   98.09   17.90
   5   4  12   41.00   16.30
  -5   4 -12   64.09   22.90
   5  -4 -12   47.50   34.00
  -5  -4  12   54.99    8.00
   6   4 -12    6.60   26.20
  -6  -4 -12   24.70   14.90
   6  -4  12   12.20   16.30
  -6   4  12   -3.30   10.80
  -6  -4 -12   13.10   25.30
  -6   4  12    8.70    9.50
  -6   4  12   18.90   10.80
   6  -4 -12   15.60   28.90
   6   4  12   29.20   17.00
  -6   4 -12   19.80   32.40
  -6   4 -12   22.40   20.30
   6   4  12   15.00   13.00
  -6  -4  12   12.60   10.60
   7  -4  12   58.19   17.30
  -7   4  12   34.70    9.90
   7   4 -12   88.39   27.70
   7   4  12   55.69   15.60
   7   4  12   22.20   16.30
   7  -4 -12   98.09   38.30
  -7   4 -12   39.60   16.20
  -7  -4  12   32.00    8.80
  -8   4  12   73.69   10.20
   8   4 -12   67.49   26.10
  -8  -4  12   67.59    9.90
  -8   4 -12   43.00   15.30
   8  -4 -12  146.79   38.30
  -8   4 -12   37.90   31.40
  -9   4  12   18.10    7.60
   9   4 -12   14.60   22.60
   9  -4  12    7.00    9.00
  -9  -4  12   15.00    8.90
  -9   4 -12   26.40   10.30
   0   5 -12 1061.99   40.50
   0   5 -12 1084.99   39.80
   0  -5  12 1097.19   37.40
   1   5 -12  131.89    9.90
   1   5 -12  160.98   10.70
  -1   5  12  150.38    7.00
  -1   5 -12  152.88    9.60
  -1   5 -12  173.48   15.10
  -1  -5  12  133.99   12.70
  -1  -5  12  150.38    7.20
   2   5 -12   70.89   10.50
  -2   5  12   61.19    5.00
  -2  -5  12   70.59    6.20
  -2   5 -12   73.39   11.80
   3   5 -12   27.90    8.90
  -3   5  12   27.10    3.90
  -3  -5  12   24.70    5.00
  -3   5 -12   27.60   12.60
   4  -5  12   29.80   14.60
  -4   5  12   40.30   11.30
   4   5 -12   30.20   11.50
  -4   5  12   62.19   10.80
  -4   5  12   33.00    5.10
  -4   5 -12    5.60   21.70
   4   5  12   43.30   13.40
  -4  -5  12   33.90   15.90
  -4  -5  12   42.10    6.30
  -4   5 -12   10.90   15.70
  -5   5  12  218.88   20.40
  -5   5  12  221.58   20.70
  -5   5  12  223.08   12.70
   5  -5  12  195.38   27.40
   5   5 -12  249.08   26.60
  -5  -5 -12  164.48   27.00
  -5  -5 -12  221.18   23.40
  -5   5 -12  260.27   28.40
  -5   5 -12  206.38   34.20
   5   5  12  159.38   17.80
  -5  -5  12  209.08   15.30
   6   5 -12   35.20   28.70
  -6   5  12   48.00   11.00
  -6  -5 -12   29.30   14.10
  -6  -5 -12   13.90   28.50
   6  -5  12   63.59   14.90
  -6   5  12   23.00    9.70
  -6   5  12   15.20   20.50
  -6   5 -12   -6.50   31.30
  -6  -5  12   32.80   12.10
  -6   5 -12   46.10   17.20
   6   5  12  -48.30   30.10
   7   5 -12   66.19   24.70
   7  -5  12   28.90   14.80
  -7  -5 -12   18.40   13.10
  -7   5  12   16.60    8.50
  -7   5 -12   71.19   23.50
  -7   5 -12   27.40   14.40
   7   5  12   24.00   13.90
  -7  -5  12   21.00    9.00
   8   5 -12   39.90   23.30
  -8   5  12   18.90    8.50
   8  -5  12   43.80   17.60
  -8  -5  12   19.30    8.30
  -8   5 -12   58.79   27.50
  -8   5 -12   18.60   12.80
   0  -6  12   -2.90    3.50
   0  -6  12   21.50    7.20
   0   6 -12    3.80    5.20
   0   6 -12    1.00    6.80
   1   6 -12  239.58   14.30
   1   6 -12  224.58   13.00
  -1   6  12  239.48   10.30
   1  -6  12  253.67   18.20
  -1  -6  12  244.18   10.70
  -1   6 -12  242.68   13.80
  -1   6 -12  254.37   17.70
  -1  -6  12  261.07   15.70
  -2   6  12   71.69    5.70
   2  -6  12   68.09   11.40
   2   6 -12   71.59   12.00
  -2  -6  12   89.89    7.70
  -2   6 -12  109.19   16.80
  -2   6 -12   75.39   10.40
  -3   6  12  150.68    8.70
   3  -6  12  194.18   26.00
   3   6 -12  157.08   16.60
  -3   6  12  137.09   17.10
  -3   6 -12  180.38   21.10
  -3  -6  12  170.28   10.70
  -4   6  12   61.59   11.20
   4   6 -12   79.99   13.60
  -4   6  12   75.09    8.30
   4  -6  12   70.19   15.30
  -4   6 -12   77.19   17.10
   4   6  12   79.69   13.60
  -4  -6  12   76.59   14.90
  -4   6 -12   59.89   21.00
  -4  -6  12   58.29    8.60
  -5  -6 -12   12.60   17.50
  -5   6  12   24.70   11.00
   5   6 -12   45.20   18.80
  -5   6  12   35.30    7.70
  -5  -6 -12   11.90   18.30
  -5   6  12   29.40   13.00
  -5   6 -12   24.20   21.10
  -5  -6  12   20.60   11.30
  -5   6 -12   24.00   21.30
  -5  -6  12   16.30    9.90
  -6  -6 -12   31.50   13.40
   6  -6  12   31.60   12.80
  -6   6  12   44.20   11.90
  -6  -6 -12   61.39   36.60
   6   6 -12   98.79   30.70
  -6   6  12   14.20    9.10
   6   6  12   18.40    9.40
  -6   6 -12   31.60   14.30
  -6  -6  12   41.20   13.80
  -6   6 -12  -23.20   32.40
   7  -6  12  183.58   21.70
  -7  -6 -12  148.89   21.50
  -7   6  12  171.88   14.00
   7   6 -12  196.28   32.90
   7   6  12  193.08   19.90
  -7  -6  12  180.28   15.20
  -7   6 -12  171.08   23.10
  -7   6 -12  179.38   19.70
  -8   6  12   45.80    8.50
   8  -6  12   65.79   14.70
  -8   6 -12   28.30   11.20
  -8   6 -12   76.29   23.30
  -8  -6  12   38.00    8.10
   0   7 -12  236.08   15.90
   0   7 -12  235.08   14.90
   0  -7  12  234.68   15.50
   1   7 -12   51.49    8.10
   1   7 -12   53.29    8.90
   1  -7  12   50.39    9.30
  -1   7 -12   46.50    8.00
  -1  -7  12   44.10    7.40
  -1   7 -12   28.60    9.30
  -1  -7  12   48.70    5.70
  -2   7  12  178.88   16.60
   2   7 -12  203.98   15.90
  -2   7  12  189.78    9.70
   2  -7  12  172.18   22.40
  -2   7  12  220.88   16.10
   2  -7  12  184.28   17.40
  -2   7 -12  221.28   19.30
  -2   7 -12  179.38   14.80
   2   7  12  172.58   16.00
  -2  -7  12  212.48   11.70
  -2  -7  12  204.88   13.60
  -3   7  12  126.29    8.80
   3  -7  12  166.78   22.40
  -3   7  12  131.39   19.40
   3   7 -12  179.68   18.40
  -3   7  12  123.49   15.80
  -3  -7  12  122.29   11.50
  -3   7 -12  132.09   20.50
  -3   7 -12  134.69   21.20
   3   7  12  118.79   15.40
  -3   7 -12  129.99   16.40
  -4   7  12  160.48   19.70
   4  -7  12  166.38   24.00
   4   7 -12  138.99   17.70
  -4   7  12  122.99   11.10
  -4   7  12  136.99   16.70
  -4   7 -12  114.99   19.00
  -4  -7  12  131.69   14.90
  -4   7 -12  120.79   17.70
  -4   7 -12  134.69   18.60
  -4  -7  12  131.29   23.20
   4   7  12  155.48   21.00
  -5  -7 -12   50.29   25.10
  -5   7  12   46.10    9.50
   5  -7  12   31.40   13.50
  -5  -7 -12   34.10   14.60
   5   7 -12   54.69   22.30
  -5   7  12   46.90    9.90
  -5   7 -12   38.50   14.90
  -5  -7  12   23.50   11.10
  -5  -7  12   49.99   13.00
  -5   7 -12   38.00   18.50
  -5   7 -12   55.09   25.40
  -6   7  12   77.89   10.00
  -6  -7 -12   58.09   13.60
   6  -7  12   79.99   13.20
  -6   7 -12   72.49   18.10
  -6   7 -12   92.79   15.00
   6   7  12   84.79   13.70
  -7   7  12   87.89   10.90
  -7  -7 -12   58.39   17.30
   7   7 -12   93.69   25.30
  -7   7 -12   71.59   23.80
   7   7  12  109.89   15.70
  -7  -7  12   66.29    9.50
  -7   7 -12   50.49   11.10
  -8   7  12   62.89    9.60
   8  -7  12   50.39   10.50
  -8  -7  12   46.50    7.90
  -8   7 -12   70.59   22.40
   0  -8  12  107.29   12.80
   0   8 -12  107.19   13.80
   0   8  12  102.19   13.20
   0   8 -12  109.99   15.00
   1   8 -12  113.19   14.50
  -1   8  12   91.89   14.00
   1  -8  12   97.59   14.80
  -1   8  12  114.49   15.20
  -1   8  12  129.79   16.30
  -1   8 -12  111.99   19.50
  -1   8 -12   86.59   15.70
   1   8  12  106.29   13.40
  -1   8 -12  109.59   14.90
  -1  -8  12  112.79   13.50
   2  -8  12  262.07   22.70
  -2   8  12  277.57   17.30
  -2   8  12  262.07   18.20
   2   8 -12  265.57   20.10
   2  -8  12  250.57   27.80
  -2   8  12  242.58   19.20
  -2   8 -12  305.37   21.60
  -2   8 -12  270.37   30.30
  -2  -8  12  272.07   15.60
   2   8  12  262.97   17.10
  -2  -8  12  280.47   15.50
  -2   8 -12  263.37   19.10
   3  -8  12   34.80   13.30
  -3   8  12   49.30    9.40
   3  -8  12   44.20   11.50
   3   8 -12   54.39   14.40
  -3   8  12   51.29   11.40
  -3   8 -12   37.40   15.90
  -3   8 -12   33.50   15.30
  -3   8 -12   87.19   18.00
   3   8  12   41.50    9.50
  -3   8 -12   49.40   14.00
  -3  -8  12   66.19    9.30
   4   8 -12  407.56   31.70
   4  -8  12  407.56   26.60
  -4   8  12  392.46   19.30
  -4   8  12  409.26   20.90
  -4   8 -12  400.46   34.90
  -4  -8  12  326.97   36.00
  -4   8 -12  355.16   31.10
  -4  -8  12  407.76   23.80
  -4   8 -12  379.96   25.70
   4   8  12  406.16   25.40
  -5   8  12   31.60    8.40
  -5  -8 -12   27.60   14.20
  -5   8  12   23.20   11.10
  -5   8  12   41.10   11.90
   5  -8  12   57.09   11.90
   5   8 -12   14.20   24.00
  -5  -8 -12   64.19   31.30
  -5   8 -12   47.20   26.70
  -5   8 -12   29.90   15.40
  -5  -8  12   30.40   11.50
  -5   8 -12   33.70   12.20
  -5  -8  12   42.40   15.50
  -6   8  12   59.39    8.80
  -6  -8 -12   31.90   13.40
   6  -8  12   76.29   12.40
   6   8  12   68.69    9.40
  -6   8 -12   53.19   12.60
  -6   8 -12   88.09   15.90
   7   8 -12   37.50   23.50
   7  -8  12   71.09   12.40
  -7   8  12   75.79   11.60
  -7  -8 -12   50.79   13.90
   7   8  12   64.99   12.50
  -7  -8  12   68.49    9.70
  -7   8 -12   66.09   17.00
  -8   8  12   36.60    6.40
   8   8 -12   47.20   26.30
   8  -8 -12   37.10   12.30
  -8  -8  12   66.59    9.90
   0  -9  12   48.80    8.60
   0   9 -12   55.89   11.00
   0   9 -12   59.09   16.60
   0   9 -12   48.40   11.00
   0   9  12   50.19   12.00
   0   9  12   65.59    8.60
   1   9 -12   41.20   16.20
   1   9 -12   65.69   12.00
   1  -9  12   35.80    7.90
  -1   9  12   53.99    9.80
  -1   9  12   43.50    8.10
  -1   9 -12   62.19   12.40
  -1   9 -12   36.40   11.70
   1   9  12   45.70    7.90
  -1   9 -12   56.49   14.80
  -1  -9  12   51.89    7.90
  -2   9  12  336.57   19.00
  -2   9  12  361.86   22.70
   2   9 -12  373.06   25.30
   2  -9  12  336.77   20.60
  -2   9  12  343.17   19.80
   2  -9  12  349.37   24.60
  -2   9 -12  345.87   25.80
  -2   9 -12  349.67   29.10
  -2  -9  12  353.66   20.80
  -2  -9  12  355.76   18.30
  -2   9 -12  360.76   25.20
   2   9  12  322.87   18.30
   3  -9  12  245.18   18.90
  -3   9  12  210.18   22.80
   3  -9  12  248.98   21.00
   3   9 -12  235.88   26.50
  -3   9 -12  249.08   28.00
   3   9  12  212.08   17.10
  -3   9 -12  250.37   31.90
  -3  -9  12  242.18   19.60
   4  -9  12   21.10   10.60
   4   9 -12   33.90   20.90
  -4   9  12   36.10    9.10
  -4   9  12   11.20    7.90
  -4   9 -12  -12.30   20.80
  -4   9 -12   15.40   13.30
  -4  -9  12   15.80   15.30
   4   9  12   20.10   11.50
   5  -9  12   -1.70    9.60
  -5   9  12    5.10    7.60
  -5  -9 -12   -8.20   11.80
  -5   9  12   -1.30    9.70
  -5  -9  12   11.70   11.50
  -5   9 -12   -8.60   12.10
  -6  -9 -12  106.59   14.50
  -6   9  12  154.88   12.70
   6  -9  12  156.98   16.50
  -6   9 -12  157.68   19.00
   6   9  12  137.29   12.80
  -7  -9 -12   15.00   12.10
  -7   9  12   23.70    7.30
   7  -9  12    2.10    8.70
   7   9 -12   26.80   42.90
  -7  -9  12   20.80    8.50
   7   9  12   29.40   10.60
  -7   9 -12   37.40   15.60
   0 -10 -12   35.70   14.10
   0  10  12   27.40    7.20
   0  10 -12   34.20   15.10
   0 -10  12   34.20    7.50
   0  10 -12   35.10   13.90
  -1 -10 -12   87.49   17.80
   1  10 -12  163.48   25.00
   1 -10  12  132.29   14.00
  -1  10  12  159.08   17.00
   1  10  12  117.59   12.30
  -1  10 -12  114.89   16.50
  -1  10 -12  137.29   20.80
  -1  10 -12  103.19   17.60
  -1 -10  12  124.29   13.10
   2 -10  12  457.45   23.80
  -2  10  12  470.15   21.80
   2  10 -12  451.55   33.40
  -2  10  12  478.35   24.70
  -2  10 -12  446.06   29.40
  -2  10 -12  433.86   30.00
  -2 -10  12  456.15   21.60
   2  10  12  448.66   21.50
  -3  10  12  217.08   15.40
  -3  10  12  218.18   14.60
   3 -10  12  201.68   19.20
   3  10 -12  247.88   33.60
   3 -10  12  200.88   20.10
  -3  10 -12  216.18   21.80
   3  10  12  230.48   15.50
  -3  10 -12  153.78   21.40
  -4  10  12   46.90    8.00
   4 -10  12   42.90   10.00
  -4  10  12   32.10    8.60
   4  10  12   52.89   12.40
   4 -10 -12   67.89   24.70
  -4  10 -12   36.40   11.10
   5 -10  12   49.00    9.90
  -5 -10 -12   52.49   12.60
  -5  10  12   40.60    8.10
   5 -10 -12   40.60   19.70
  -5  10 -12   47.20   11.90
  -6 -10 -12   43.40   12.70
  -6  10  12   55.89    8.20
   6  10 -12   31.30   27.30
   6 -10  12   56.09   10.00
  -6  10  12   59.69   13.70
   6  10  12   49.10    8.30
  -6 -10  12   63.59   10.90
  -6  10 -12   51.39   12.90
   6 -10 -12   51.99   19.30
  -7  10  12    7.80    5.50
   7 -10 -12  -18.70   13.40
  -7 -10  12   -2.30    6.80
  -7  10 -12  -14.70   13.10
   7  10  12   -7.60    8.80
  -7  10 -12   -7.90   14.20
   0 -11 -12  148.89   22.30
   0  11  12  174.38   12.40
   0 -11  12  154.38   14.40
   0  11 -12  125.29   24.10
   1 -11  12   31.90    8.30
   1  11 -12   30.20   22.30
  -1  11  12   19.30    7.10
  -1  11  12   26.50   11.30
  -1 -11 -12   16.90   16.00
   1 -11 -12   32.80   12.20
  -1  11 -12   12.10   10.80
  -1 -11  12   15.30    7.40
   1  11  12   23.10    6.40
   2 -11  12  160.18   16.10
  -2  11  12  166.08   14.60
   2  11 -12  181.38   25.00
  -2  11  12  177.88   13.00
  -2 -11  12  172.28   14.00
  -2  11 -12  129.39   20.50
   2  11  12  150.88   13.20
  -2  11 -12  195.98   19.90
   3 -11  12   -1.90   14.30
  -3  11  12   13.80    6.60
  -3  11  12    7.10    7.30
   3  11  12   20.50    8.30
  -3  11 -12    2.40   10.30
  -4  11  12    6.60    7.00
   4 -11  12  -12.50   13.50
  -4  11  12   18.70    7.00
   4  11  12   38.20   17.90
  -4  11 -12   14.40   10.50
  -5  11  12  145.09   13.50
  -5  11  12  150.18   15.00
   5  11  12  153.98   12.30
  -5  11 -12  204.08   23.50
   5 -11 -12  186.38   31.60
  -6 -11 -12   57.19   12.00
  -6  11  12   91.59    9.70
  -6 -11  12   69.19   10.40
   6  11  12   90.19   10.90
  -6  11 -12   96.69   17.70
   6 -11 -12   79.99   16.60
   0  12  12    5.50    5.50
   0 -12  12    1.90    7.00
   0 -12 -12    8.30   13.20
   1 -12  12  140.39   13.60
  -1  12  12  149.79   11.20
   1 -12 -12  122.99   15.60
  -1 -12  12  128.69   13.10
   1  12  12  106.49   11.00
   2 -12  12  150.68   16.80
  -2  12  12  111.99   11.40
  -2  12  12  107.09   14.80
   2  12  12  123.09   11.50
  -2  12 -12  100.69   16.50
  -3  12  12   13.40    6.60
   3 -12  12   14.30   11.10
  -3  12  12   27.90    7.90
  -3  12 -12   23.30    9.80
   3 -12 -12   33.80   13.60
   3  12  12   15.80    9.00
   4 -12  12   -2.60   14.70
  -4  12  12   15.80    8.90
   4 -12  12   10.00   14.80
  -4  12 -12   19.60    8.90
  -5 -12 -12   10.40   10.40
  -5  12  12    7.80    7.50
   5 -12  12    3.60   11.30
  -5  12  12    6.50    7.80
  -5 -12  12   13.00   11.30
  -5  12 -12   11.80    9.70
   5  12  12   -6.40    6.50
   6 -12  12   -6.40    8.90
  -6 -12 -12   12.30    7.90
  -6  12  12  -10.10   15.00
  -6  12  12    1.50    6.00
   6  12  12    6.20    6.30
   6 -12 -12   -8.80   12.80
  -6 -12  12   -1.40    7.90
   0 -13  12    2.70    8.30
   0 -13 -12    0.10   15.30
   0  13  12    1.50    5.40
  -1  13  12   15.00    5.80
   1 -13  12    9.90    8.80
   1  13  12    7.40    6.20
   1  13  12   15.50   10.70
  -1 -13  12   11.60    7.90
   1 -13 -12   18.10   13.90
   2 -13  12   52.59   10.90
  -2  13  12   69.39    9.60
   2  13  12   49.70    9.30
   2  13  12   41.30    7.80
   2 -13 -12   75.69   14.80
   3 -13  12   23.00   11.70
  -3  13  12   33.40    9.70
   3 -13 -12   22.00   13.20
   3  13  12   23.10   10.10
   3  13  12   15.30    8.30
  -4  13  12   26.10    9.30
  -4  13  12   64.49   10.10
  -4 -13 -12   30.50    9.80
   4  13  12   42.20    7.40
   4 -13 -12   41.40   13.80
  -5 -13 -12   58.89    9.80
  -5  13  12   66.39   12.30
   5 -13 -12  102.09   14.40
   5  13  12   79.49    9.40
  -5 -13  12   53.39   11.80
   0  14  12  188.58   12.10
   0 -14  12  158.98   15.80
   0 -14 -12  186.88   26.90
  -1  14  12  101.99   10.20
   1 -14  12  126.39   15.40
   1  14  12  104.39   10.90
   1  14  12   73.89   16.10
   1 -14 -12   93.59   15.10
  -2  14  12  103.19   10.20
   2 -14  12  128.89   16.00
   2 -14 -12  121.89   15.10
   2  14  12   70.89    9.20
   2  14  12   92.09   13.50
  -3  14  12   77.19    9.70
   3 -14  12   95.39   13.90
   3 -14 -12  105.69   14.40
   3  14  12   88.49   11.10
  -4  14  12   89.59    9.20
  -4 -14 -12   79.89   12.10
   4  14  12   64.79    9.40
   4 -14 -12   71.59   14.10
   0  15  12   14.70    5.90
  -1  15  12   31.50    5.90
   1 -15  12   37.20   16.90
   1 -15 -12   34.20   15.50
   1  15  12   38.60    6.80
  -2  15  12   58.29    8.00
   2  15  12   62.19   13.80
   2 -15 -12   82.69   15.00
   2  15  12   48.40   15.30
   0   0 -13    3.10    2.40
   0   0  13    1.40    1.30
  -1   0  13   57.89    3.40
   1   0 -13   57.49    4.90
  -1   0 -13   61.59    5.20
   1   0 -13   52.89    5.70
  -2   0  13   26.30    3.30
  -2   0 -13   22.60    3.80
   2   0 -13   29.50    5.40
  -3   0 -13  333.87   15.20
  -3   0  13  330.17   13.00
   3   0 -13  306.37   16.00
   4   0 -13   64.29   11.60
  -4   0  13   72.89    6.70
  -4   0 -13   77.49   11.70
   4   0  13   64.59   11.20
  -5   0  13  450.05   18.50
  -5   0  13  472.15   31.30
   5   0  13  418.56   29.70
  -5   0 -13  438.86   26.90
   5   0  13  441.16   24.70
  -5   0  13  357.86   22.40
  -6   0 -13  -23.30   26.70
  -6   0  13   14.00    8.50
  -6   0  13    7.80   16.50
   6   0  13    2.70   10.80
   7   0 -13   81.59   24.80
  -7   0  13   60.99    9.50
  -8   0 -13  237.38   27.70
  -8   0  13  245.08   23.50
   8   0 -13  273.67   40.70
  -9   0 -13   13.20   16.40
   9   0 -13  -20.00   33.30
   0   1  13  735.63   25.50
   0   1 -13  721.83   26.70
   0  -1  13  734.73   25.30
  -1  -1 -13  367.76   14.90
   1   1 -13  331.37   15.20
   1   1 -13  353.36   15.10
  -1   1  13  379.16   13.40
  -1  -1  13  380.86   13.40
  -1   1 -13  376.86   15.00
   2   1 -13  279.47   13.80
  -2   1  13  299.47   11.50
  -2  -1 -13  318.07   13.60
  -2  -1  13  285.57   11.40
  -2   1 -13  323.67   13.80
   2  -1 -13  284.47   13.60
  -3  -1 -13  102.09    8.60
  -3   1  13   95.49    6.00
   3   1 -13   83.49   13.90
  -3   1 -13  103.19    9.80
   3  -1 -13   86.69   10.50
  -3  -1  13  103.99    6.20
  -4  -1 -13  239.58   14.70
   4   1 -13  229.08   18.20
  -4   1  13  229.18   11.10
  -4   1 -13  255.77   17.30
   4   1  13  224.78   20.10
  -4  -1  13  242.28   11.20
  -5   1  13   76.79   16.60
   5   1 -13   74.19   17.20
   5  -1  13   90.79   12.40
  -5  -1 -13   74.69   12.10
  -5   1  13   74.99    8.60
  -5   1  13   59.59   10.00
  -5  -1  13   92.89    9.00
   5   1  13   70.19   14.60
  -5   1 -13   90.79   16.40
   5   1  13   74.19   15.60
  -5  -1  13  100.19   16.40
   5   1  13   74.09   13.00
  -6   1  13   15.50   14.50
  -6   1  13   26.00    8.40
  -6  -1 -13   10.20   23.90
  -6   1 -13   34.60   31.50
  -6  -1  13   38.10    8.60
   6   1  13   26.30   11.50
  -6  -1  13   26.20   15.30
  -7   1  13  -11.40    8.90
   7   1 -13  -12.90   22.80
  -7   1  13   -4.20   13.00
   7  -1 -13   13.60   26.70
  -7  -1  13    2.60    8.70
  -7   1 -13    8.10   21.00
  -8   1  13   64.89   11.70
   8  -1  13   83.29   13.70
   8   1 -13   63.59   27.40
  -8   1  13   63.79   15.30
  -8  -1 -13   37.10   20.90
  -8  -1  13   73.69   17.20
  -8   1 -13   53.19   18.60
   8  -1 -13   81.79   30.50
  -9  -1 -13   -1.50   17.90
   9  -1 -13   60.69   28.50
  -9   1 -13   28.30   14.80
  -9  -1  13   47.40   10.40
   0  -2  13   81.39    3.70
   0   2 -13   73.89    8.60
   0   2  13   74.99    4.00
   1   2 -13  281.87   14.80
  -1   2  13  329.37   11.60
   1   2 -13  314.07   13.90
  -1   2 -13  310.97   14.50
  -1  -2  13  319.37   11.60
   2   2 -13  310.37   18.70
  -2   2  13  333.67   12.50
  -2  -2  13  317.77   12.50
  -2   2 -13  349.37   16.50
   2  -2 -13  329.17   14.40
  -3   2  13   71.49    5.40
  -3  -2 -13   77.79    9.00
   3   2 -13   76.29   11.50
  -3   2 -13   81.39   11.90
  -3  -2  13   80.39    6.20
  -4  -2 -13  641.44   27.50
   4   2 -13  649.54   29.60
  -4   2  13  632.54   24.10
  -4  -2  13  645.04   24.50
   4   2  13  652.93   32.50
  -4   2 -13  647.24   31.90
   5   2 -13  116.19   17.40
  -5   2  13  104.09   16.00
  -5  -2 -13  104.89   18.20
  -5   2  13  105.89   15.40
  -5   2  13  116.89    9.50
  -5   2 -13   89.39   19.60
   5   2  13  117.99   20.60
  -5  -2  13   93.69   12.20
   5   2  13  111.69   15.00
  -5  -2  13  115.99   10.00
   5   2  13  103.49   14.90
  -6   2  13  471.25   21.60
  -6   2  13  399.16   28.20
  -6  -2 -13  493.25   43.00
  -6   2  13  457.05   29.70
   6   2  13  448.86   31.00
   6  -2 -13  418.86   39.30
  -6   2 -13  420.26   58.59
  -6  -2  13  452.35   23.10
   6   2  13  454.45   26.60
  -6  -2  13  441.26   22.30
   7   2 -13  121.39   25.30
  -7   2  13  132.89   18.00
  -7   2  13  141.39   15.10
  -7   2 -13  139.39   23.60
  -7  -2  13  143.79   14.90
  -8   2  13   32.80   12.20
  -8   2  13   50.79   13.70
   8   2 -13   74.79   26.20
   8  -2 -13   48.90   33.80
  -8   2 -13    9.00   16.20
   9   2 -13   51.59   30.20
  -9  -2 -13    8.60   18.70
  -9   2 -13  -12.60   13.00
   9  -2 -13   17.10   32.00
   0   3 -13  253.07   15.10
   0   3  13  274.27   10.20
   0  -3  13  270.37    9.80
   1   3 -13  187.08   10.50
   1   3 -13  163.38   10.80
  -1   3  13  188.68    7.40
  -1   3 -13  158.58   13.20
  -1  -3  13  169.68    7.30
   2   3 -13   78.79    9.30
  -2   3  13   71.69    4.80
  -2   3 -13   87.89   13.60
   3   3 -13  163.98   14.00
  -3  -3 -13  156.08   11.50
  -3   3  13  169.98    8.10
  -3  -3  13  169.68    8.60
  -3   3 -13  176.58   18.30
  -4   3  13   37.70   12.40
   4   3 -13   30.50   11.10
  -4  -3 -13   21.50    7.40
  -4   3  13   19.40    4.20
  -4  -3  13   33.60    5.10
  -4   3 -13   25.00   13.70
   4   3  13   25.00   14.60
  -5   3  13   67.39    9.90
   5  -3  13   66.59   20.30
  -5   3  13   53.29    8.30
  -5  -3 -13   60.89   12.10
   5   3 -13   68.29   16.60
  -5   3  13   85.79   13.30
   5   3  13   47.00   14.10
  -5  -3  13   42.40    7.40
   5   3  13   34.80   12.30
  -5  -3  13   56.79   10.80
   5  -3 -13   28.50   28.30
   5   3  13   58.09   14.90
  -5   3 -13   63.59   21.60
  -6   3  13  123.09   14.40
  -6  -3 -13  132.89   27.20
  -6  -3 -13  110.19   19.30
  -6   3  13  135.69   14.40
  -6   3  13  140.59   16.00
  -6   3 -13  132.49   24.70
   6   3  13  142.29   22.20
  -6   3 -13  108.29   35.60
   6   3  13  122.09   16.60
  -6  -3  13  120.39   15.80
  -6  -3  13  120.19   16.50
   6  -3 -13  151.88   30.70
   6   3  13  116.19   24.00
  -7   3  13   29.70   11.00
   7   3 -13   73.89   33.60
  -7   3  13   35.90   10.10
   7  -3 -13   10.70   33.50
  -7  -3  13   20.80    8.00
  -7   3 -13   26.40   17.90
   8   3 -13   85.89   26.50
  -8   3  13  122.99   14.90
  -8  -3  13  124.69   14.40
  -8   3 -13  138.79   26.90
   8  -3 -13  109.69   36.80
  -9   3  13   15.80    8.80
  -9  -3 -13   13.00   19.20
   9  -3  13   21.60   11.10
   9   3 -13   60.09   23.60
  -9   3 -13  -10.20   11.00
  -9  -3  13   21.90    8.20
   0   4 -13   63.09   10.70
   0   4  13   54.09    4.20
   0   4 -13   60.89    7.30
   0  -4  13   51.29    3.50
  -1   4  13  245.08    9.50
   1   4 -13  239.88   12.60
   1   4 -13  205.78   12.50
  -1  -4  13  237.08    9.40
  -1   4 -13  242.38   17.10
  -2   4  13   69.39    4.90
   2   4 -13   81.09   10.00
  -2   4 -13   64.99   11.10
  -2  -4  13   80.09    5.90
   3   4 -13   20.20    8.50
  -3   4  13   18.20    3.40
  -3  -4  13   13.40    4.20
  -3   4 -13   26.70   12.20
  -4  -4 -13  210.68   17.10
  -4   4  13  233.48   11.30
   4   4 -13  257.77   20.30
  -4   4  13  252.07   20.70
  -4   4  13  234.88   16.90
   4  -4  13  231.48   34.60
  -4  -4  13  253.17   12.70
   4   4  13  191.98   23.20
  -4   4 -13  225.88   27.50
   4   4  13  245.38   20.10
  -4   4 -13  267.07   28.90
  -5   4  13  177.68   20.10
   5   4 -13  212.58   27.20
  -5  -4 -13  193.78   21.50
   5  -4  13  197.48   30.90
  -5   4  13  182.88   11.90
  -5  -4 -13  191.08   22.70
  -5   4  13  170.28   16.70
   5   4  13  195.68   17.40
  -5   4 -13  209.18   33.80
   5   4  13  160.18   18.80
  -5  -4  13  201.68   13.30
   5  -4 -13  200.78   38.00
  -5   4 -13  181.38   26.60
   5   4  13  159.38   25.60
  -6  -4 -13   65.99   29.20
  -6  -4 -13   49.80   16.20
  -6   4  13   62.79   10.50
   6  -4  13   59.09   18.20
  -6   4  13   55.89   11.40
   6   4 -13   47.00   29.90
  -6   4  13   57.09   10.70
  -6  -4  13   44.10   10.40
  -6   4 -13   60.59   21.00
   6   4  13   64.59   15.80
   6  -4 -13   29.80   33.50
  -6  -4  13   42.40   11.40
   6   4  13   69.09   12.50
  -6   4 -13   43.30   36.30
  -7   4  13  -24.10   12.20
   7  -4  13   35.80   19.50
  -7   4  13   18.90    9.00
   7   4  13   19.70   15.00
  -7   4 -13   -1.60   16.30
   7  -4 -13   -8.40   42.20
   8   4 -13   19.50   26.60
  -8   4  13   20.00    9.40
  -8  -4  13   24.90    9.40
  -8   4 -13   17.70   14.20
  -8   4 -13  -15.20   28.90
   8  -4 -13   27.10   46.20
   9  -4  13   20.30   11.00
  -9   4  13    3.50    7.10
  -9  -4 -13    6.70   24.60
   9   4 -13   40.10   24.00
  -9   4 -13   19.50   10.20
  -9  -4  13    8.60    7.90
   0   5 -13  202.38   11.70
   0   5 -13  171.88   15.90
  -1   5  13  105.69    5.70
   1   5 -13   82.09    9.70
   1   5 -13  103.49    9.80
  -1  -5  13   79.39   11.60
  -1  -5  13  102.39    6.00
  -1   5 -13  115.29   15.20
  -2   5  13  346.27   13.70
   2   5 -13  355.66   18.40
  -2   5 -13  331.57   23.10
  -2  -5  13  355.16   14.40
  -3   5  13  231.38   23.30
  -3   5  13  183.68    9.70
   3   5 -13  242.88   17.60
  -3  -5  13  212.38   11.30
  -3   5 -13  207.88   22.70
   4  -5  13   51.29   16.10
  -4   5  13   29.60    9.80
  -4   5  13   48.90   10.20
  -4   5  13   48.40    6.90
  -4  -5 -13   21.70    9.90
   4   5 -13   81.39   13.30
  -4   5 -13   56.59   22.90
   4   5  13   53.49   12.20
  -4  -5  13   42.40    6.70
  -4   5 -13   25.00   16.10
  -5  -5 -13   75.59   18.10
  -5   5  13  107.19   10.60
   5   5 -13  116.59   20.20
  -5  -5 -13  100.79   17.20
  -5   5  13   98.39   12.50
   5  -5  13   98.99   17.60
  -5   5 -13  126.89   22.10
  -5  -5  13  109.19   13.10
   5   5  13  116.09   17.40
  -5   5 -13  103.39   24.00
  -6   5  13  147.99   15.70
  -6   5  13  136.49   15.90
   6   5 -13  139.89   32.70
   6  -5  13  176.18   25.30
  -6  -5 -13  140.29   33.90
  -6   5  13  139.79   19.30
  -6  -5 -13  149.59   24.40
   6   5  13  150.48   18.50
  -6  -5  13  157.28   20.70
  -6   5 -13  173.08   35.40
  -6   5 -13  197.08   25.30
  -7   5  13   14.20    8.40
   7  -5  13   29.70   15.00
  -7  -5 -13    6.10   13.50
  -7  -5  13    8.30    7.80
   7   5  13    9.80   13.60
  -7   5 -13   -9.80   13.50
   8   5 -13   58.39   24.60
   8  -5  13   10.00   21.60
  -8   5  13   24.40    8.30
  -8   5 -13   39.00   25.90
  -8  -5  13   26.10    8.10
  -8   5 -13   26.30   12.90
   0   6 -13   55.09    9.00
   0   6 -13   54.59    9.40
   0  -6  13   75.89   12.60
  -1   6  13  262.87   11.10
   1  -6  13  240.58   17.80
   1   6 -13  234.48   14.30
   1   6 -13  275.37   15.30
  -1   6 -13  291.07   15.10
  -1   6 -13  277.47   19.30
  -1  -6  13  257.17   11.60
  -1  -6  13  267.07   15.70
  -2   6  13  116.99    7.10
   2   6 -13  138.09   14.00
  -2  -6  13  120.29    8.70
  -2   6 -13  102.99   18.00
  -2   6 -13  125.89   11.90
  -3   6  13  156.18   16.90
   3  -6  13  203.48   25.20
  -3   6  13  192.08   22.70
   3   6 -13  180.38   18.20
  -3   6  13  154.58    9.10
  -3   6  13  169.38   17.10
   3   6  13  185.88   17.30
  -3   6 -13  215.38   33.60
  -3  -6  13  159.18   11.50
  -3   6 -13  193.28   23.20
   4  -6  13   56.39   14.70
  -4   6  13   40.80    9.60
  -4   6  13   54.59    8.10
  -4   6  13   45.80   10.10
  -4   6  13   45.60   14.10
   4   6 -13   50.29   13.80
   4   6  13   54.29   12.30
  -4   6 -13   49.30   17.80
  -4  -6  13   47.90    8.20
  -4   6 -13   47.80   20.30
  -5  -6 -13   62.29   18.30
  -5   6  13   96.59   18.10
  -5   6  13   91.19   12.20
  -5   6  13   84.49   11.00
  -5  -6 -13   97.09   19.90
   5   6 -13   92.19   22.40
   5  -6  13   99.69   15.70
   5   6  13   97.09   11.30
   5   6  13  104.09   18.10
  -5   6 -13   55.49   24.60
  -5   6 -13   80.99   18.10
  -5  -6  13   84.29   11.90
  -6   6  13  112.09   14.30
   6  -6  13  119.59   15.20
  -6  -6 -13  151.98   24.00
  -6   6 -13  127.59   20.20
   6   6  13  118.59   15.90
  -7   6  13   16.50    7.40
   7  -6  13   16.10   12.60
   7   6 -13    2.80   23.60
  -7  -6 -13   12.50   13.40
  -7   6 -13   18.60   12.60
  -7   6 -13    8.50   19.20
   7   6  13   -6.30   11.40
  -7  -6  13   21.20    8.30
   8   6 -13   18.50   20.90
  -8   6  13   -2.70    6.80
   8  -6  13    4.80   14.10
  -8   6 -13   17.20   10.80
  -8   6 -13   47.70   21.50
  -8  -6  13    3.80    7.30
   0   7 -13   92.89   14.50
   0  -7  13  111.39   12.70
   0   7 -13  122.29   12.60
   1   7 -13  223.58   15.80
  -1   7  13  238.48   17.50
   1   7 -13  197.08   15.40
   1  -7  13  203.08   16.30
  -1   7 -13  211.08   15.10
  -1  -7  13  219.98   15.10
  -1   7 -13  198.88   18.50
   1   7  13  225.88   15.40
  -2   7  13  201.38    9.60
   2  -7  13  190.48   20.70
  -2   7  13  161.18   16.60
  -2   7  13  154.18   17.20
  -2   7  13  200.48   15.50
   2  -7  13  136.59   18.60
   2   7 -13  177.78   16.40
  -2   7 -13  179.98   20.10
  -2  -7  13  198.98   11.90
   2   7  13  177.68   15.30
  -2   7 -13  190.78   15.50
  -3   7  13   14.30   10.10
  -3   7  13    1.60    4.50
  -3   7  13    3.70    8.50
   3   7 -13   11.00   11.50
   3  -7  13    7.80   12.30
  -3   7  13    9.10   10.20
  -3   7 -13    1.20   19.20
  -3  -7  13    1.20    6.80
  -3   7 -13    4.40   13.30
  -3   7 -13   14.10   10.50
   3   7  13    8.30    8.40
   4  -7  13  213.28   25.30
  -4   7  13  201.98   12.90
  -4   7  13  223.18   17.60
   4   7 -13  201.98   26.30
  -4   7  13  244.68   21.60
  -4   7  13  181.88   19.40
  -4   7 -13  221.38   25.70
  -4   7 -13  219.88   29.70
   4   7  13  173.38   22.00
  -4  -7  13  221.18   16.80
  -5   7  13   30.70   10.00
  -5   7  13   42.20    9.10
   5  -7  13   20.10   12.70
  -5  -7 -13   21.10   25.60
  -5  -7 -13   34.60   15.50
   5   7 -13   41.60   23.70
  -5   7 -13    6.60   14.30
  -5   7 -13   45.10   18.30
   5   7  13   43.30   13.80
  -5  -7  13   60.59   13.70
  -5   7 -13   45.40   26.60
  -6  -7 -13   20.70   12.60
  -6   7  13   19.50    7.80
   6  -7  13    9.50   11.30
   6   7  13   20.70    8.50
  -6   7 -13   -6.10   16.00
  -6   7 -13   28.80   13.50
  -7   7  13   24.30    8.50
  -7  -7 -13   10.00   14.50
   7   7 -13    7.50   24.70
   7  -7  13   42.60   12.50
  -7   7 -13   50.29   18.60
  -7   7 -13   28.20   10.90
  -7  -7  13   26.80    8.50
   7   7  13   21.90   12.40
   8   7 -13   28.80   22.20
  -8  -7  13   14.40    6.80
  -8   7 -13    7.80   22.80
   0   8  13   43.50    9.70
   0   8 -13   66.39   20.60
   0   8  13   31.40    7.20
   0   8 -13   29.80    9.80
   0   8 -13   29.70   10.10
  -1   8  13  122.89   14.00
   1   8 -13  145.69   15.80
  -1   8  13  153.58   15.80
   1  -8  13  132.69   18.80
  -1   8  13  131.59   14.80
  -1   8 -13  179.08   16.90
   1   8  13  152.98   21.10
   1   8  13  139.89   13.90
  -1  -8  13  160.78   14.10
  -1   8 -13  152.88   18.20
  -1   8 -13  170.18   20.60
  -2   8  13   46.30    9.40
  -2   8  13   62.29    9.70
  -2   8  13   49.20    8.60
   2  -8  13   75.89   11.80
   2   8 -13   51.39   12.40
   2  -8  13   46.60   11.00
   2   8  13   61.39    8.60
  -2   8 -13   74.89   11.50
  -2   8 -13   57.99   16.90
  -2  -8  13   86.99   12.60
  -2   8 -13   51.29   13.40
  -3   8  13   71.89   10.80
  -3   8  13   77.39    9.30
   3  -8  13   66.59   12.70
  -3   8  13   70.09    9.80
   3   8 -13   82.49   15.50
   3  -8  13   64.29   12.90
  -3   8  13   60.59   10.60
  -3   8 -13   49.20   16.00
  -3   8 -13   79.89   17.50
   3   8  13   72.09    9.60
  -3   8 -13   68.49   15.20
  -3   8 -13   48.70   15.70
  -3  -8  13   94.49   10.70
  -4   8  13   32.10    8.40
   4  -8  13   15.60   11.90
   4   8 -13    9.40   18.60
  -4   8  13   36.90   10.40
  -4   8  13   38.00    8.90
  -4  -8  13   23.40   12.70
  -4   8 -13   23.70   15.30
   4   8  13   25.80   11.70
  -4   8 -13   36.90   21.40
  -4   8 -13   21.60   13.50
  -5   8  13  100.69   13.50
  -5  -8 -13   62.79   14.60
   5  -8  13   76.49   12.50
  -5   8  13   81.69    9.90
  -5   8 -13  127.79   17.10
  -5   8 -13   94.59   16.80
   6  -8  13   18.50   10.40
  -6   8  13   17.70    8.10
  -6  -8 -13   19.50   12.90
  -6   8 -13   15.40   11.50
   6   8  13   28.50    8.10
  -6   8 -13   12.20   14.20
   7  -8  13   35.70   10.00
   7   8 -13   40.90   22.10
  -7  -8 -13   26.10   13.20
  -7   8  13   16.80    7.60
  -7  -8  13   18.20    8.40
   7   8  13   24.70   11.10
  -7   8 -13   36.90   15.60
  -8   8  13   53.89    7.50
   8   8 -13   69.09   26.30
  -8  -8  13   77.59    9.80
  -8   8 -13   73.89   23.90
   8  -8 -13   44.80   12.20
   0   9  13   64.49   11.30
   0  -9 -13   82.49   16.20
   0   9 -13   48.60   11.80
   0   9  13   74.39   11.90
   0   9 -13   70.19   13.30
   0   9  13   77.99   17.00
   0  -9  13   82.29   11.80
   0   9 -13   89.59   18.00
   1   9 -13   71.09   17.60
  -1   9  13   96.29   13.00
   1   9 -13  119.39   22.60
   1  -9  13   71.49    9.20
  -1   9  13   83.99    9.80
  -1  -9  13   77.09   12.80
  -1   9 -13   99.09   15.00
  -1   9 -13  106.89   16.50
   1   9  13   94.69   11.70
  -1   9 -13   82.29   13.70
  -2   9  13   21.70    7.80
  -2   9  13   23.70    8.50
   2   9 -13   20.20   13.90
   2  -9  13   17.50    9.10
  -2   9  13   43.10   10.20
  -2   9 -13   22.30   13.60
  -2   9 -13   36.30   15.00
   2   9  13   31.70    7.80
  -2  -9  13   27.50    6.70
   3  -9  13  164.88   20.10
  -3   9  13  128.69   13.70
   3  -9  13  112.09   18.00
  -3   9  13  134.39   14.80
   3   9 -13  180.18   28.40
  -3  -9  13  127.89   15.70
  -3   9 -13  166.08   28.50
  -3   9 -13  121.99   17.40
   3   9  13  123.49   13.90
  -4   9  13   41.70    9.20
   4   9 -13   31.60   22.60
  -4   9  13   48.40    8.30
   4  -9  13   39.90   10.60
  -4   9 -13   63.69   15.10
  -4  -9  13   52.69   16.90
  -4   9 -13   82.19   23.70
   5  -9  13  166.68   17.00
  -5   9  13  128.89   12.80
  -5  -9 -13  100.59   15.00
  -5   9  13  151.58   17.30
  -5   9 -13  111.99   15.60
   5   9  13  124.19   13.60
  -6   9  13   25.80    7.20
   6  -9  13   19.40    9.10
  -6   9 -13   36.10   12.20
  -6  -9  13   49.20    9.80
  -7  -9 -13    8.60   11.80
  -7   9  13   10.20    6.20
   7   9 -13    2.50   27.20
   7   9  13    3.10    9.70
   7  -9 -13   33.80   15.10
  -7   9 -13   14.80   14.10
  -7  -9  13    0.20    7.10
   0 -10 -13  255.17   28.90
   0  10 -13  322.77   27.60
   0  10  13  343.07   28.60
   0  10 -13  282.97   27.40
   0  10  13  287.97   23.00
   0 -10  13  291.87   17.60
   1 -10  13   98.39   13.60
  -1  10  13  104.79   11.50
   1  10 -13  139.99   19.00
  -1  10  13  105.89   12.70
  -1  10 -13   97.59   15.80
   1  10  13  109.39   12.40
  -1 -10  13  104.69   13.50
  -1  10 -13  109.79   24.90
  -1  10 -13  102.69   18.30
   2  10 -13   13.20   18.00
   2 -10  13   17.00    8.80
  -2  10  13   -1.80    7.90
  -2  10  13   13.50    6.80
  -2  10 -13  -10.90   12.20
   2  10  13   13.70    7.00
  -2  10 -13    3.10   16.20
  -3  10  13  216.78   15.00
   3  10 -13  299.17   37.40
   3 -10  13  196.38   19.40
  -3  10  13  192.48   13.80
   3  10  13  198.18   15.20
  -3  10 -13  188.48   25.50
  -3  10 -13  197.18   21.30
  -4  10  13  250.17   15.20
  -4  10  13  278.67   16.10
   4 -10  13  269.37   19.60
  -4  10 -13  204.18   20.80
   4  10  13  228.28   19.80
   5 -10  13   27.70    9.20
  -5  10  13   37.40    7.30
  -5 -10 -13   27.50   12.00
  -5  10  13   51.29    9.40
  -5  10 -13   25.60   11.10
   5 -10 -13   16.30   20.20
   5  10  13   25.70    7.50
   6  10 -13   70.09   26.20
  -6 -10 -13   39.90   12.50
  -6  10  13   50.39    7.70
  -6 -10  13   53.39   10.20
   6  10  13   52.89    8.60
   6 -10 -13   15.70   19.20
  -6  10 -13   47.90   13.10
  -7  10  13   57.69    7.80
  -7 -10 -13   33.50   10.20
  -7 -10  13   62.99   10.20
   7  10  13   91.39   12.50
  -7  10 -13   26.00   12.70
  -7  10 -13   50.09   14.00
   7 -10 -13   92.39   14.50
   0 -11  13  280.97   17.10
   0  11  13  297.97   15.70
   0 -11 -13  223.08   25.70
   0  11 -13  229.78   40.00
  -1  11  13   20.00   10.10
   1  11 -13   42.90   23.10
   1 -11  13   13.50    8.20
  -1  11  13   36.40    6.60
  -1 -11  13   36.30    7.80
   1 -11 -13   29.30   13.20
  -1  11 -13   27.60   11.30
   1  11  13   34.20    6.70
   2  11 -13   62.09   27.00
  -2  11  13   20.20    7.10
  -2  11  13   26.80    8.10
   2 -11  13    9.00    9.10
  -2  11 -13   34.10   20.30
  -2  11 -13   18.40   11.60
  -3  11  13   45.80    7.90
  -3  11  13   47.30    8.00
   3 -11  13   69.19   11.90
  -3  11 -13   40.90   11.90
   3  11  13   59.49    8.80
  -4  11  13   80.99   11.20
  -4  11  13   88.99    9.50
   4  11  13   67.79   11.10
  -4  11 -13   86.49   13.10
  -5  11  13   76.19   11.00
  -5  11  13   58.69    9.60
  -5 -11 -13   48.00   12.30
   5  11  13   67.79   10.10
  -5  11 -13  108.99   18.50
  -5 -11  13   79.39   12.20
   5 -11 -13   88.39   23.50
  -6  11  13    6.90    6.30
  -6 -11 -13    7.90   10.90
  -6  11 -13  -12.40   10.60
  -6 -11  13   -9.90    8.20
   6  11  13    1.40    7.00
   6 -11 -13   30.40   16.20
   0 -12  13  174.08   17.00
   0 -12 -13  169.38   30.80
   0  12  13  196.88   12.40
  -1  12  13  127.49   11.20
   1 -12  13  101.79   16.60
   1 -12 -13  125.09   17.60
   1  12  13  164.08   16.60
   1  12  13  131.39   11.00
  -1  12 -13  137.79   17.80
  -1 -12  13  134.09   20.40
  -2  12  13   98.69   14.00
   2 -12  13  152.58   17.20
  -2  12  13  131.09   11.00
   2  12  13  122.49   14.60
   2  12  13  121.49   11.70
   2 -12 -13  169.58   23.00
  -2  12 -13  120.39   16.50
  -3  12  13   27.90    6.30
   3 -12  13   14.50   12.40
  -3  12  13   44.20    8.20
  -3  12 -13   33.00   10.00
   3  12  13   37.70    8.70
   3  12  13   23.30    8.70
   3 -12 -13   23.40   14.60
  -4  12  13   93.09   11.60
   4 -12  13  120.69   15.50
  -4 -12 -13   98.89   15.30
  -4  12  13  115.79   12.60
  -4 -12  13  110.99   15.80
   5 -12  13   37.30   11.50
  -5 -12 -13   22.30   10.20
  -5  12  13   29.60    7.40
  -5  12  13   41.10    8.40
   5  12  13   21.00    6.70
  -5  12 -13   30.20    9.50
  -5 -12  13   30.80   10.90
   0 -13  13  114.09   14.80
   0 -13 -13  113.09   19.00
   0  13  13  108.09   10.30
   1 -13  13   44.50   10.40
  -1  13  13   38.80    6.40
   1  13  13   32.40    6.30
   1 -13 -13   47.40   15.70
   2 -13  13   82.99   11.60
  -2  13  13   80.39    9.70
   2 -13 -13   97.89   15.70
  -3  13  13   31.20   10.80
  -3  13  13   44.70    7.20
   3 -13  13   43.20   12.10
   3 -13 -13   60.69   15.00
   3  13  13   48.80    8.50
   3  13  13   41.30    9.50
  -4 -13 -13  101.09   11.90
  -4  13  13   96.69   11.90
  -4  13  13  125.39   11.30
   4  13  13  121.99   11.00
   4 -13 -13  152.18   20.80
  -5  13  13   52.99    8.40
  -5 -13 -13   55.09    9.80
   5  13  13   73.69    9.60
  -5 -13  13  109.29   18.60
   0  14  13  240.18   14.20
   0 -14  13  266.17   16.90
  -1  14  13   86.89    9.80
   1 -14  13   79.99   10.50
   1  14  13   84.39   10.40
   1 -14 -13   64.79   15.70
   2 -14  13   26.80   10.60
  -2  14  13   19.10    6.00
   2  14  13    7.80    7.40
   2  14  13   10.80    9.60
   2 -14 -13   19.60   13.50
   3 -14  13  146.09   22.60
  -3  14  13  177.88   11.10
   3  14  13  140.69   13.20
  -4  14  13   62.09    8.20
  -4 -14 -13   30.00    7.90
   4  14  13   40.70    6.70
   4 -14 -13   40.70   14.20
   0  15  13   -1.20    5.10
  -1  15  13   21.10    5.70
   1  15  13   22.00    6.10
   1 -15 -13   63.39   19.10
  -2  15  13   77.19    8.40
   2  15  13   78.49   12.40
   2  15  13   53.79    9.60
   2 -15 -13   73.89   16.00
   0   0 -14  661.53   24.10
   0   0  14  642.24   22.70
   1   0 -14  555.34   21.80
   1   0 -14  554.44   20.70
  -1   0  14  554.14   20.00
  -1   0 -14  583.84   21.60
  -2   0  14  184.28    7.70
   2   0 -14  146.49   10.70
  -2   0 -14  174.28    9.80
  -3   0  14   87.79    6.10
   3   0 -14   84.49   11.50
  -3   0 -14   89.69    8.70
   4   0 -14   32.00   12.10
  -4   0  14    1.30    3.90
  -4   0 -14    1.30    7.10
  -5   0  14   84.99   16.90
  -5   0  14  108.69   15.20
   5   0  14   96.29   15.50
   5   0  14  118.49   21.30
  -5   0 -14  155.48   21.80
  -5   0  14  115.29   10.10
  -6   0  14  164.28   15.00
  -6   0  14  139.89   21.70
  -6   0  14  183.68   16.20
  -6   0 -14  177.58   34.30
   7   0 -14  166.38   26.40
  -7   0  14  144.59   14.40
  -8   0 -14   81.99   21.00
  -8   0  14   37.70   10.30
   8   0 -14   65.29   30.50
  -9   0 -14   30.50   15.80
  -9   0  14   60.69   13.00
   9   0 -14    2.00   27.00
   0  -1  14    4.00    1.50
   0   1  14    3.90    1.60
   0   1 -14   -0.50    3.10
   0  -1 -14    9.90    3.10
  -1   1  14  655.53   23.20
   1   1 -14  589.54   25.20
  -1  -1 -14  690.33   25.00
   1   1 -14  654.63   25.20
   1  -1 -14  687.13   24.10
  -1  -1  14  659.53   23.20
  -1   1 -14  670.13   25.00
  -2   1  14  713.33   24.80
   2   1 -14  647.84   26.90
  -2  -1 -14  736.53   26.90
  -2   1 -14  728.23   27.20
   2  -1 -14  631.74   26.70
  -2  -1  14  707.03   24.90
   3   1 -14  305.07   16.50
  -3  -1 -14  261.87   14.10
  -3   1  14  269.77   11.40
   3  -1 -14  245.88   15.50
  -3   1 -14  288.17   15.40
  -3  -1  14  264.07   11.50
  -4  -1 -14  105.59   11.70
   4   1 -14   99.39   12.90
  -4   1  14  106.09    7.60
  -4  -1  14  124.09    8.10
  -4  -1  14   94.59   11.60
  -4   1 -14  110.79   15.60
  -5   1  14   30.90    8.50
  -5   1  14   25.30    5.90
  -5   1  14   38.30   14.60
  -5  -1 -14   12.50   11.50
  -5  -1  14   20.40    6.00
   5   1  14   22.80   12.80
  -5  -1  14   26.20    8.60
  -5   1 -14   21.00   16.00
   5   1  14   41.60   14.20
   5   1  14   23.60   11.00
  -6   1  14   53.79    9.40
  -6   1  14   68.19   16.20
  -6   1  14   68.59    9.40
  -6  -1 -14    5.60   27.30
  -6  -1  14   58.79    9.70
  -6  -1  14   61.29   10.60
  -6   1 -14   39.90   32.90
  -7   1  14   14.80   13.40
  -7   1  14   -5.20    8.10
   7   1 -14   18.70   25.50
  -7  -1  14   17.80    8.20
   7  -1 -14   21.60   36.50
  -7   1 -14  -10.10   19.40
  -8  -1 -14   20.60   26.60
   8  -1  14   -6.20   13.20
   8   1 -14   40.20   28.30
  -8   1  14   15.80   10.40
  -8   1 -14    6.90   19.10
   8  -1 -14   11.60   29.90
  -8  -1  14   -5.50    9.40
  -9  -1 -14    2.50   16.30
   9   1 -14  -13.30   24.80
  -9  -1  14   23.40   11.00
  -9   1 -14    4.30   13.30
   9  -1 -14   51.09   31.10
   0   2  14  517.25   17.90
   0   2 -14  473.35   21.30
   0  -2  14  501.05   17.50
  -1   2  14  160.08    7.20
   1   2 -14  152.28   12.00
   1   2 -14  160.08   11.40
  -1  -2  14  172.58    6.90
  -1   2 -14  163.28   10.80
  -2  -2 -14  249.48   12.80
   2   2 -14  275.77   14.30
  -2   2  14  268.87   10.40
  -2  -2  14  266.47   10.50
  -2   2 -14  262.87   15.00
   2  -2 -14  218.88   13.10
  -3   2  14   41.90    5.20
   3   2 -14   54.39    9.00
  -3  -2 -14   43.30    6.80
  -3  -2  14   46.00    5.50
  -3   2 -14   38.70    8.70
   4   2 -14  269.87   20.70
  -4  -2 -14  236.78   15.10
  -4   2  14  225.28   10.90
  -4   2  14  214.88   17.50
  -4   2 -14  236.38   22.30
  -4  -2  14  190.28   18.50
  -4  -2  14  222.08   11.40
   5   2 -14  160.08   21.00
  -5   2  14  171.48   10.70
  -5   2  14  153.28   16.00
  -5  -2 -14  159.68   20.40
  -5   2  14  169.68   20.20
  -5   2 -14  175.48   30.70
   5   2  14  130.29   18.90
   5   2  14  133.39   15.70
  -5  -2  14  150.88   15.80
  -5  -2  14  174.28   11.60
   5   2  14  140.39   15.10
  -6  -2 -14  800.62   51.99
  -6   2  14  698.03   30.30
  -6   2  14  732.93   32.80
  -6   2  14  667.43   29.50
   6   2  14  707.53   36.50
  -6  -2  14  736.33   30.70
  -6  -2  14  700.63   30.40
   6  -2 -14  712.53   46.10
  -6   2 -14  739.43   67.49
  -7   2  14   43.00    8.90
  -7   2  14    8.10   11.10
   7  -2 -14   39.30   34.50
  -7   2 -14   28.00   19.90
  -8  -2 -14   34.60   22.80
   8   2 -14  -29.70   24.20
  -8   2  14    4.70   12.20
  -8   2  14    3.60   11.20
   8  -2 -14   -3.20   33.60
  -8  -2  14    0.70    8.60
  -8   2 -14   18.00   25.90
  -9  -2 -14   24.70   18.90
   9   2 -14    2.30   24.20
  -9  -2  14   25.90    8.50
   9  -2 -14   79.29   35.30
  -9   2 -14   -3.00   12.30
   0   3 -14   21.40    4.30
   0  -3  14   29.10    2.90
   0   3 -14   32.30    7.80
   1   3 -14  139.99   11.80
  -1   3  14  169.88    7.00
   1   3 -14  174.88   10.80
  -1  -3  14  150.78    6.90
   2   3 -14  293.07   15.60
  -2   3  14  275.27   11.50
  -2  -3  14  301.57   11.90
  -2   3 -14  300.27   19.80
   3   3 -14    6.10    7.90
  -3  -3 -14    5.90    6.00
  -3   3  14   12.10    3.20
  -3   3 -14   -0.10   10.70
  -3  -3  14    4.70    3.70
  -4  -3 -14  323.67   18.90
  -4   3  14  341.47   21.60
  -4   3  14  326.97   19.40
  -4   3  14  354.76   14.30
   4   3 -14  344.67   23.80
  -4   3 -14  328.27   28.70
  -4  -3  14  295.37   21.10
   4   3  14  291.57   21.40
   4   3  14  292.67   22.40
  -4  -3  14  346.87   15.00
  -5   3  14   33.70    8.70
  -5   3  14   39.80   11.20
  -5   3  14   47.80    7.00
  -5  -3 -14   51.39   19.70
   5   3 -14   48.20   18.30
  -5  -3  14   25.00    9.90
   5   3  14   28.30   11.10
  -5  -3  14   38.80    8.10
   5  -3 -14   62.29   29.00
  -5   3 -14   24.40   22.90
   5   3  14   29.40   13.10
  -6   3  14  306.57   18.20
  -6   3  14  307.37   18.30
  -6   3  14  327.67   20.70
  -6  -3 -14  271.37   45.60
   6   3  14  303.87   28.90
   6   3  14  263.47   25.00
   6  -3 -14  280.77   45.20
  -6  -3  14  341.57   18.90
  -6   3 -14  246.98   39.60
  -6  -3  14  272.37   20.10
  -6   3 -14  308.27   33.70
  -7   3  14   29.20    9.70
  -7   3  14   15.40    9.80
  -7   3 -14   -1.40   17.60
   7  -3 -14   67.19   34.80
  -7  -3  14   29.70    8.70
   8   3 -14   39.50   26.90
  -8   3  14   28.90   10.20
   8  -3 -14  -40.80   36.70
  -8   3 -14  -19.50   15.70
  -8  -3  14   32.10    8.60
  -9  -3 -14   -0.30   18.70
   9   3 -14  -15.30   22.70
  -9   3  14   -2.00   13.30
  -9  -3  14   -3.40    7.70
  -9   3 -14   16.20   11.70
   0   4  14  681.73   23.70
   0   4 -14  671.33   26.10
   0   4 -14  622.94   27.70
  -1   4  14  125.29    6.10
   1   4 -14  139.79   10.20
   1   4 -14  109.29   11.20
  -1  -4  14  114.89    6.30
  -1   4 -14  135.59   16.20
  -2   4  14  379.86   14.70
   2   4 -14  378.66   18.90
  -2  -4  14  393.06   15.10
  -2   4 -14  382.46   24.20
   3   4 -14   91.69   14.70
  -3   4  14   85.49    6.40
  -3  -4  14   78.19    7.60
  -3   4 -14   88.39   14.80
  -4   4  14   30.40    5.00
  -4   4  14   26.10   10.50
   4  -4  14   25.10   18.20
  -4   4  14   36.40    8.40
   4   4 -14   55.59   13.10
  -4   4 -14   58.59   17.20
  -4   4 -14   54.39   24.20
   4   4  14   49.30   10.50
   4   4  14   45.40   12.40
  -4  -4  14   29.50    5.70
   5  -4  14  121.59   19.70
   5   4 -14  140.69   22.70
  -5   4  14   94.59   14.80
  -5   4  14  112.59   10.60
  -5  -4 -14   90.79   20.40
  -5  -4 -14  100.19   15.50
  -5   4  14   89.69   12.40
   5   4  14   98.59   14.90
  -5   4 -14  122.99   25.00
   5   4  14  111.59   12.80
  -5   4 -14  120.49   24.50
  -5  -4  14  136.89   13.10
  -5  -4  14  126.09   18.10
  -6   4  14  123.99   15.50
  -6  -4 -14  129.99   30.80
   6   4 -14   54.49   41.30
   6  -4  14  158.98   20.00
  -6   4  14  139.79   16.10
  -6  -4 -14  137.89   19.20
  -6   4  14  146.49   16.20
  -6   4 -14  160.88   38.30
   6  -4 -14  166.08   37.10
   6   4  14  117.49   18.50
   6   4  14  165.28   19.60
  -6  -4  14  155.18   16.20
  -6  -4  14  143.89   18.30
  -6   4 -14  149.19   22.60
  -7   4  14   33.10   11.90
   7  -4  14   56.99   20.30
  -7   4  14   61.29    9.80
   7  -4 -14   87.29   45.60
   7   4  14   66.39   15.60
  -7   4 -14   77.29   17.70
  -7  -4  14   51.19    8.50
  -8   4  14  137.09   14.00
   8   4 -14  120.69   25.50
  -8   4 -14  180.08   30.10
  -8  -4  14  175.08   14.80
  -8   4 -14  162.78   18.40
   0  -5  14  140.79   18.60
   0   5 -14  150.08   10.90
   0   5 -14  134.99   14.80
   1   5 -14  203.18   14.10
  -1   5  14  251.67   10.30
   1   5 -14  259.67   14.30
  -1   5 -14  264.17   19.70
  -1   5 -14  247.98   13.30
  -1  -5  14  242.88   10.30
   2   5 -14  288.47   17.70
  -2   5  14  304.77   12.30
  -2   5 -14  305.27   23.90
  -2  -5  14  301.47   13.10
   3  -5  14  115.89   25.80
  -3   5  14  102.29    7.20
  -3   5  14  100.69   16.00
  -3   5  14   99.09   11.00
   3   5 -14   94.89   16.20
  -3  -5  14  108.59    9.10
  -3   5 -14   85.79   16.00
   3   5  14  107.29   11.60
   4  -5  14  225.28   28.30
  -4   5  14  221.08   18.20
   4   5 -14  207.28   22.30
  -4   5  14  196.78   10.60
  -4  -5 -14  164.18   18.80
  -4   5  14  143.69   16.20
   4   5  14  192.08   20.70
  -4   5 -14  218.38   34.00
   4   5  14  202.68   17.80
  -4   5 -14  207.98   29.20
  -4  -5  14  205.88   13.20
  -5   5  14   16.40   10.00
  -5  -5 -14   12.30   15.80
  -5   5  14   25.00    7.90
  -5  -5 -14   25.30   17.40
   5   5 -14   11.40   19.80
   5  -5  14    6.20   15.90
  -5   5  14   10.90   12.00
  -5   5 -14   19.00   24.90
   5   5  14   25.10   14.80
  -5   5 -14   44.60   35.00
  -5  -5  14   25.90    8.90
   5   5  14   25.30   13.60
   6  -5  14  206.48   26.50
  -6   5  14  255.37   19.10
  -6  -5 -14  228.58   27.70
  -6   5  14  236.28   17.90
  -6  -5 -14  220.38   37.00
  -6   5  14  236.38   16.90
   6   5 -14  215.18   40.10
  -6  -5  14  234.58   18.60
  -6  -5  14  237.38   22.10
   6   5  14  251.07   19.10
  -6   5 -14  235.68   26.40
  -6   5 -14  199.48   39.40
  -7   5  14  -10.00    8.00
   7  -5  14  -12.00   15.90
  -7   5 -14    8.60   13.70
   7   5  14    3.40   12.60
  -7  -5  14   -6.30    7.20
   8   5 -14   54.09   24.10
  -8   5  14   11.60    8.20
  -8  -5  14   19.20    7.80
  -8   5 -14   49.60   25.30
  -8   5 -14   26.30   12.80
   0  -6  14   -4.10    7.60
   0   6 -14   -1.30    8.80
   0   6 -14   -0.10    6.30
   1  -6  14  192.88   17.80
   1   6 -14  236.68   15.20
   1   6 -14  197.08   23.70
  -1   6  14  231.08   10.10
  -1   6 -14  239.88   19.60
  -1   6 -14  230.28   14.60
  -1  -6  14  223.98   14.70
  -1  -6  14  208.68   10.40
   2   6 -14  239.48   16.90
   2  -6  14  205.68   25.30
  -2   6  14  225.88   16.50
  -2   6  14  204.58   10.00
  -2   6 -14  214.58   15.00
  -2   6 -14  236.78   22.00
   2   6  14  193.28   17.70
  -2  -6  14  213.28   11.50
   3  -6  14  -15.60   13.10
  -3   6  14    1.40    3.80
  -3   6  14   -7.20   10.30
   3   6 -14   -4.20   10.80
  -3   6  14  -12.20    8.90
  -3   6  14    5.90    8.30
  -3   6 -14  -16.10   13.10
  -3   6 -14    0.00    8.80
   3   6  14   -7.00    9.00
  -3   6 -14    7.30   22.00
  -3  -6  14    3.10    5.90
   4   6 -14  -21.40   14.70
  -4   6  14   -8.50    5.40
[truncated: 377,749 more chars]
